# Supplementary material for: The Legionella pneumophila effector PieF modulates mRNA stability through association with eukaryotic CCR4−NOT
Source: mSphere. 2024 Dec 19;10(1):e00891-24. doi: 10.1128/msphere.00891-24 (PMC11774319; doi:10.1128/msphere.00891-24)
Supplement: Tables S1 to S5 — BLI data, plasmid and primer information, ProHits filtering, and raw Y2H data. [file msphere.00891-24-s0001.xlsx]

## Sheet: Table S1
Table S1. BLI raw data. Measurements from the BLI experiment illustrate that CNOT7 requires sensor bound PieF for a detectable BLI signal.
Sensor Bound PieF	CNOT7 Conc. (nM)	Response
Y	1080	0.4323
Y	540	0.3416
Y	270	0.3181
Y	10	0.262
Y	54	0.1781
Y	27	0.1098
Y	0	0.0229
N	1080	0.0263

## Sheet: Table S2
Table S2. Plasmids used in this study.
Plasmid	Description	Source
pKT25	Empty vector BACTH, N-terminal T25 fragment of B. pertussis cya, Plac, kanR, oriVp15A	G. Karimova et al., J. Mol. Microbiol. Biotechnol. 3, 73–82 (2001)
pKT25-pieF	BACTH assay	This study
pUT18C	Empty vector BACTH, N-terminal T18 fragment of B. pertussis cya, Plac, ampR, oriVColE1	G. Karimova et al., J. Mol. Microbiol. Biotechnol. 3, 73–82 (2001)
pUT18C-CNOT1	BACTH assay	This study
pUT18C-CNOT2	BACTH assay	This study
pUT18C-CNOT3	BACTH assay	This study
pUT18C-CNOT4	BACTH assay	This study
pUT18C-CNOT6	BACTH assay	This study
pUT18C-CNOT6L	BACTH assay	This study
pUT18C-CNOT7	BACTH assay	This study
pUT18C-CNOT8	BACTH assay	This study
pUT18C-CNOT9	BACTH assay	This study
pUT18C-CNOT10	BACTH assay	This study
pUT18C-CNOT11	BACTH assay	This study
pMCSG68-SBP-TEV	pMCSG68 with 6his-SBP-TEV tag, bacterial expression vector with a T7 promoter and TEV-cleavable N-terminal 6xHis-SBP-tag; rare argU and ileX tRNA genes; ampR; ligation independent cloning.	D. Valleau et al., Cell Reports. 23, 568–583 (2018)
pMCSG68-SBP-TEV-pieF	Bacterial expression of 6xHis-SBP-TEV-pieF for protein purification	This study
pMCSG53	Bacterial expression vector with a T7 promoter and TEV-cleavable N-terminal 6xHis tag; rare argU and ileX tRNA genes; ampR; ligation independent cloning.	W. H. Eschenfeldt et al., J. Struct. Funct. Genom. 14, 135–144 (2013)
pMCSG53-CNOT7	Bacterial expression of 6xHis-TEV-CNOT7 for protein purification	This study
pDEST-AD-ccdB	Yeast expression, empty Gateway ENTRY vector, ampR, chlR, TRP+, CEN, N-terminal gal4 activation domain (AD)	M. Dreze et al., Methods Enzymol. 470, 281–315 (2010).
pDEST-AD-CNOT6	Y2H screen	This study
pDEST-AD-CNOT6L	Y2H screen	This study
pDEST-AD-CNOT7	Y2H assay and screen	This study
pDEST-AD-CNOT7 Y260A,E247A	Y2H assay	This study
pDEST-AD-CNOT8	Y2H screen	This study
pDEST-AD-CNOT9	Y2H assay and screen	This study
pDEST-AD-CDK4	Y2H assay and screen	This study
pDEST-AD-CDK6	Y2H assay and screen	This study
pDEST-AD-MAP2K3	Y2H assay and screen	This study
pDEST-DB-ccdB	Yeast expression, empty Gateway ENTRY vector, ampR, chlR, LEU+, CEN, N-terminal gal4 DNA binding domain (DB)	M. Dreze et al., Methods Enzymol. 470, 281–315 (2010).
pDEST-DB-pieF	Y2H assay	This study
pDEST-DB-pieF delta 59-79	Y2H assay	This study
pDEST-DB-BTG1	Y2H assay	This study
pDEST-DB-CDK4	Y2H assay	This study
pDEST-DB-CNOT6	Y2H assay	This study
pDEST-DB-CNOT6L	Y2H assay	This study
pDEST53-HAmCherry	pDEST53-ccdB (Invitogen) with HA-mCherry replacing EGFP, fluorescence microscopy and IP-MS	A gift from Dr. R. Isberg
pDEST53-HAmCherry-pieF	fluorescence microscopy and IP-MS	This study
pDEST53-HAmCherry-lpg2149	fluorescence microscopy	This study
pT7-EGFP-C1-HsNot7	Fluorescence microscopy and cloning template for pDONR221-CNOT7, pUT18C and pCI-λN-HA-CNOT7	Addgene plasmid # 37325, a gift from Elisa Izaurralde; RRID:Addgene_37325; J. E. Braun et al., Mol. Cell. 44, 120–133 (2011).
pT7-EGFP-C1-HsNot6	pDONR221-CNOT6 cloning template	Addgene plasmid #37368, a gift from Elisa Izaurralde, Addgene plasmid # 37368; RRID:Addgene_37368, J. E. Braun et al., Mol. Cell. 44, 120–133 (2011)
pMT2-HA-MKK3	MAPK2 pDONR cloning template	Addgene plasmid #21580, a gift from John Kyriakis; RRID:Addgene_21580); Á. Molnár et al., J. Biol. Chem. 272, 13229–13235 (1997)
pDONR223-CNOT1	Gateway ENTRY vector, specR, cloning template for pUT18C	human Orfeome (http://horfdb.dfci.harvard.edu/)
pDONR223-CNOT2	Gateway ENTRY vector, specR, cloning template for pUT18C	human Orfeome (http://horfdb.dfci.harvard.edu/)
pDONR223-CNOT3	Gateway ENTRY vector, specR, cloning template for pUT18C	human Orfeome (http://horfdb.dfci.harvard.edu/)
pDONR223-CNOT4	Gateway ENTRY vector, specR, cloning template for pUT18C	human Orfeome (http://horfdb.dfci.harvard.edu/)
pDONR223-CNOT6L	Gateway ENTRY vector used for cloning into pDEST vectors, specR, cloning template for pUT18C	human Orfeome (http://horfdb.dfci.harvard.edu/)
pDONR223-CNOT8	Gateway ENTRY vector, specR, cloning template for pUT18C	human Orfeome (http://horfdb.dfci.harvard.edu/)
pDONR223-CNOT9	Gateway ENTRY vector, specR, cloning template for pUT18C	human Orfeome (http://horfdb.dfci.harvard.edu/)
pDONR223-CNOT10	Gateway ENTRY vector, specR, cloning template for pUT18C	human Orfeome (http://horfdb.dfci.harvard.edu/)
pDONR223-CNOT11	Gateway ENTRY vector, specR, cloning template for pUT18C	human Orfeome (http://horfdb.dfci.harvard.edu/)
pDONR223-CDK4	Gateway ENTRY vector used for cloning into pDEST vectors, specR	human Orfeome (http://horfdb.dfci.harvard.edu/)
pDONR223-CDK6	Gateway ENTRY vector used for cloning into pDEST vectors, specR	human Orfeome (http://horfdb.dfci.harvard.edu/)
pDONR223-BTG1	Gateway ENTRY vector, specR, cloning template for pUT18C and pCI-λN-HA-BTG1	human Orfeome (http://horfdb.dfci.harvard.edu/)
pDONR221ccdB	empty vector, Gateway ENTRY cloning, kanR, chlR	Invitrogen
pDONR221CNOT6stop	Gateway ENTRY vector used for cloning into pDEST vectors, kanR	This study
pDONR221CNOT7stop	Gateway ENTRY vector used for cloning into pDEST vectors, kanR	This study
pDONR221-MAP2K3	Gateway ENTRY vector used for cloning into pDEST vectors, kanR	This study
pDONR221-lpg1972 (pieF)	Gateway ENTRY vector used for cloning into pDEST vectors, kanR	A gift from Dr. R. Isberg, described in M. L. Urbanus et al., Mol. Syst. Biol. 12, 893 (2016)
pDONR221-lpg2149	Gateway ENTRY vector used for cloning into pDEST vectors, kanR	D. Valleau et al., Cell Reports. 23, 568–583 (2018)
pAG416GPD-ccdB	Yeast expression vector, Gateway destination vector, CEN, constitutive expression, URA3	Addgene plasmid #14148, a gift from Susan Lindquist; RRID:Addgene_14148; S. Alberti et al., Yeast. 24, 913–919 (2007)
pAG416GPD-lpg1972	Constitutive lpg1972/pieF expression in Y2H assays and yeast growth curves	This study
pAG416GPD-lpg2149	Constitutive lpg2149 expression in Y2H assays and yeast growth curves	This study
firefly luciferase reporter	control reporter in tethering experiments	C. Chapat et al., Proc. Natl. Acad. Sci. 114, 5425–5430 (2017)
Renilla luciferase with 5X-BoxB 3' UTR	reporter in tethering experiments	C. Chapat et al., Proc. Natl. Acad. Sci. 114, 5425–5430 (2017)
Renilla luciferase with 5BoxB-A114-N40-HhR	reporter in tethering experiments	C. Chapat et al., Proc. Natl. Acad. Sci. 114, 5425–5430 (2017)
pCI-λN-HA-LacZ	tethering experiments	R. S. Pillai et al., RNA. 10, 1518–1525 (2004)
pCI-λN-HA-PieF	tethering experiments	This study
pCI-λN-HA-CNOT7	tethering experiments	This study
pCI-λN-HA-BTG1	tethering experiments	This study
pOG44	Construction of FlpIn Hek293 Trex 3XFLAG stable cell lines	ThermoFisher
pcDNA5' 3XFLAG-ccdB	Construction of FlpIn Hek293 Trex 3XFLAG stable cell lines	A. L. Couzens et al., Sci. Signal. 6, rs15 (2013)
pcDNA5' 3XFLAG-CNOT7	Construction of FlpIn Hek293 Trex 3XFLAG stable cell lines	This study

## Sheet: Table S3
Table S3. Primers & Oligonucleotide(s) used in this study.
Name	Sequence (5´-3´)	Use	Source
CNOT7_attB_F	ggggacaagtttgtacaaaaaagcaggcttcatgccagcggcaactgtagatcata	pDONR221 cloning	This study
CNOT7_attB_R	ggggaccactttgtacaagaaagctgggtcctatcatgactgcttgttggcttcctct	pDONR221 cloning	This study
CNOT6 iso1_BP_F	ggggacaagtttgtacaaaaaagcaggcttcATGcccaaagaaaaatacgagc	pDONR221 cloning	This study
CNOT6 iso1_stop_BP_R	ggggaccactttgtacaagaaagctgggtcCTAcctcctgccaggaag	pDONR221 cloning	This study
MAP2K3 BP_F	ggggacaagtttgtacaaaaaagcaggcttcATGTCCAAGCCACCCGCACCCAACCCCACACCC	pDONR221 cloning	This study
MAP2K3_attB_R	ggggaccactttgtacaagaaagctgggtcctaCTATGAGTCTTCTCCCAGGATCTCC	pDONR221 cloning	This study
Lpg1972_LIC_Fwd_pMCSG68	tacttccaatccaatgccatgaaaagactaattatct	LIC cloning pMCSG68-SBP-TEV	This study
Lpg1972_LIC_Rev_pMCSG68	ttatccacttccaatgttatcaaattttgtttattaagt	LIC cloning pMCSG68-SBP-TEV	This study
CNOT7_LIC_Fwd_pMCSG53	tacttccaatccaatgccatgccagcggcaactgtag	LIC cloning pMCSG53	This study
CNOT7_LIC_Rev_pMCSG53	ttatccacttccaatgttatgactgcttgttggcttcc	LIC cloning pMCSG53	This study
CNOT7_Y260A_fwd	tggtcatttggccggccttggttc	Q5 site directed mutation	This study
CNOT7_Y260A_rev	caatatttggcatcatcaatatg	Q5 site directed mutation	This study
CNOT7_E247A_fwd	aatgttctttgccgatcatattgatgatgc	Q5 site directed mutation	This study
CNOT7_E247A_rev	tctctcattttgaaaaaggc	Q5 site directed mutation	This study
Lpg1972_aa59-79_delta_F	TCTCAAACTACGGATATG	Q5 site directed mutation	This study
Lpg1972_aa59-79 _delta_R	CGAAGGAATGATATAATATCC	Q5 site directed mutation	This study
pKT25_fwd_screen	tatgccgcatctgtccaacttcc	BACTH vector sequencing	This study
pUT18C_fwd_screen	ttctcgccggatgtactggaaacg	BACTH vector sequencing	This study
pKT25_seq_R	gttttcccagtcacgacgtt	BACTH vector sequencing	This study
pUT18C_seq_R	gagcagacaagcccgtca	BACTH vector sequencing	This study
1972_fwd_pKT25	ggcgggctgcagggtcgactatgaaaagactaattatctgtaatg	BACTH vector cloning	This study
1972_rev_pKT25	cttaggtacccggggatccttcaaattttgtttattaagttatatgc	BACTH vector cloning	This study
CNOT1_fwd_pUT18C	aacgccactgcaggtcgactatgaatcttgactcgctctc	BACTH vector cloning	This study
CNOT1_rev_pUT18C	gctcggtacccggggatcctctaactggcacctgtccc	BACTH vector cloning	This study
CNOT2_fwd_pUT18C	aacgccactgcaggtcgactatggtgaggactgatggac	BACTH vector cloning	This study
CNOT2_rev_pUT18C	gctcggtacccggggatcctttagaaggcttgctgagc	BACTH vector cloning	This study
CNOT3_fwd_pUT18C	aacgccactgcaggtcgactatggcggacaagcgcaaac	BACTH vector cloning	This study
CNOT3_rev_pUT18C	gctcggtacccggggatccttcactggaggtcccggtc	BACTH vector cloning	This study
CNOT4_fwd_pUT18C	aacgccactgcaggtcgactatgtctcgcagtcctgatg	BACTH vector cloning	This study
CNOT4_rev_pUT18C	gctcggtacccggggatccttcaggccacagtagtgtg	BACTH vector cloning	This study
CNOT6_fwd_pUT18C	aacgccactgcaggtcgactatgcccaaagaaaaatacgag	BACTH vector cloning	This study
CNOT6_rev_pUT18C	gctcggtacccggggatcctctacctcctgccaggaag	BACTH vector cloning	This study
CNOT6L_fwd_pUT18C	aacgccactgcaggtcgactatgagactaatagggatgc	BACTH vector cloning	This study
CNOT6L_rev_pUT18C	gctcggtacccggggatcctctacctccgattaggcaag	BACTH vector cloning	This study
CNOT7_fwd_pUT18C	aacgccactgcaggtcgactatgccagcggcaactgtag	BACTH vector cloning	This study
CNOT7_rev_pUT18C	gctcggtacccggggatccttcatgactgcttgttggcttc	BACTH vector cloning	This study
CNOT8_fwd_pUT18C	aacgccactgcaggtcgactatgcctgcagcacttgtg	BACTH vector cloning	This study
CNOT8_rev_pUT18C	gctcggtacccggggatccttcactgctgcatgttgttg	BACTH vector cloning	This study
CNOT9_fwd_pUT18C	aacgccactgcaggtcgactatgcacagcctggcgacg	BACTH vector cloning	This study
CNOT9_rev_pUT18C	gctcggtacccggggatccttcactgagggggcagggg	BACTH vector cloning	This study
CNOT10_fwd_pUT18C	aacgccactgcaggtcgactatggctgcagacaagcctg	BACTH vector cloning	This study
CNOT10_rev_pUT18C	gctcggtacccggggatccttcactttctctgcacagtgg	BACTH vector cloning	This study
CNOT11_fwd_pUT18C	aacgccactgcaggtcgactatgcccggcggaggggcg	BACTH vector cloning	This study
CNOT11_rev_pUT18C	gctcggtacccggggatcctttattttgacatttcggtctcagaaggtgtttccccagtatccaatgtcttc	BACTH vector cloning	This study
CNOT1_rev_internal	gcgtctatctgttcttgtccaactcc	BACTH vectors sequencing	This study
CNOT2_rev_internal	aactgctcatgctatttgtcctgc	BACTH vectors sequencing	This study
CNOT3_rev_internal	gcctcttgtccttgatctcgttgg	BACTH vectors sequencing	This study
CNOT4_rev_internal	atcggcaaatctggtagccacagg	BACTH vectors sequencing	This study
CNOT6_rev_internal	tttccgagttctgcgggtaagc	BACTH vectors sequencing	This study
CNOT6L_rev_internal	tttcccattggctacctcctctgc	BACTH vectors sequencing	This study
CNOT7_rev_internal	tgcaaccacacctggaaactcg	BACTH vectors sequencing	This study
CNOT8_rev_internal	ctggcccacacttcacagataacc	BACTH vectors sequencing	This study
CNOT10_rev_internal	catgtttctctgctccctgatctgc	BACTH vectors sequencing	This study
CNOT11_rev_internal	aagtggtcggccttgctgaagtag	BACTH vectors sequencing	This study
Lpg1972_rev_internal	ttgcctgagaagaggttagctcc	BACTH vectors sequencing	This study
CNOT9_rev_internal	ttctcgcttcttacttagctcc	BACTH vectors sequencing	This study
M13 fwd	gtaaaacgacggccagt	pDONR vector sequencing	ThermoFisher Scientific
M13 rev	ggaaacagctatgaccatg	pDONR vector sequencing	ThermoFisher Scientific
6-FAM-RNA-poly(A)-20	ucuaaauaaaaaaaaaaaaaaaaaaaa	Deadenylation assays	C. Bianchin F. et al., RNA. 11, 487–494 (2005).
1972_tethering_amp_F	actcgacgcggatcccgtcgaattcatgaaaagactaattatctgtaatg	Tethering vector cloning	This study
1972_tethering_amp_R	aaccctcactaaagggaagcggccgctcaaattttgtttattaagttatatgc	Tethering vector cloning	This study
CNOT7_tethering_amp_F	actcgacgcggatcccgtcgaattcatgccagcggcaactgtag	Tethering vector cloning	This study
CNOT7_tethering_amp_R	aaccctcactaaagggaagcggccgctcatgactgcttgttggcttc	Tethering vector cloning	This study
BTG1_pCLNeo_F	actcgacgcggatcccgtcgaattcatgcatcccttctacacccgggccg	Tethering vector cloning	This study
BTG1_pCLNeo_R	aaccctcactaaagggaagcggccgcttaacctgatacagtcatcatattg	Tethering vector cloning	This study
pCLNeo-LambdaN-HA-Seq-Fwd	tttctctccacaggtgtccactcc	Tethering vector sequencing	This study
pCLNeo-LambdaN-HA-Seq-Rev	ggaagggaagaaagcgaaaggagc	Tethering vector sequencing	This study
LacZ-internal-rev	gataggttacgttggtgtagatgggc	Tethering vector sequencing	This study

## Sheet: Table S4
Table S4. Proteins removed by ProHits artifact, keratin, and ribosomal biofilters.
Prey Name	Prey Gene ID	Prey Protein ID	Unique Peptides	Bait Name
TUBB	203068	ENSP00000447729	100	CTRL
TUBA1B	10376	ENSP00000336799	98	CTRL
PRPF8	10594	ENSP00000304350	92	CTRL
SF3B1	23451	ENSP00000335321	50	CTRL
ATP5A1	498	ENSP00000381736	45	CTRL
MYH9	4627	ENSP00000216181	45	CTRL
EEF1A1	1915	ENSP00000339063	44	CTRL
CLTC	1213	ENSP00000269122	40	CTRL
DHX9	1660	ENSP00000356520	34	CTRL
FLNA	2316	ENSP00000353467	33	CTRL
KRT1	3848	K2C1_HUMAN	32	CTRL
HNRNPU	3192	ENSP00000283179	32	CTRL
HSP90AB1	3326	ENSP00000360709	29	CTRL
RPS14	6208	ENSP00000385958	28	CTRL
SF3B3	23450	ENSP00000305790	27	CTRL
HSPA8	3312	ENSP00000437125	26	CTRL
KRT9	3857	ENSP00000246662	25	CTRL
ACTB	60	ENSP00000349960	25	CTRL
HSPD1	3329	ENSP00000373620	23	CTRL
KRT10	3858	K1C10_HUMAN	20	CTRL
TRIM28	10155	ENSP00000253024	19	CTRL
ATP5B	506	ENSP00000262030	19	CTRL
HSPA9	3313	ENSP00000297185	19	CTRL
RPS3	6188	ENSP00000434643	17	CTRL
RPL5	6125	ENSP00000359345	17	CTRL
KRT2	3849	ENSP00000310861	17	CTRL
DDX17	10521	ENSP00000380033	17	CTRL
HNRNPA1	3178	ENSP00000341826	16	CTRL
NCL	4691	ENSP00000318195	16	CTRL
SYNCRIP	10492	ENSP00000347380	16	CTRL
RPS5	6193	ENSP00000196551	15	CTRL
RPS15	6209	ENSP00000233609	15	CTRL
RPL9	6133	ENSP00000346022	15	CTRL
RPL7	6129	ENSP00000339795	15	CTRL
RUVBL2	10856	ENSP00000221413	15	CTRL
RPS4X	6191	ENSP00000362744	14	CTRL
HNRNPM	4670	ENSP00000325376	14	CTRL
RPL3	6122	ENSP00000346001	13	CTRL
RPL7A	6130	ENSP00000361076	13	CTRL
RPL6	6128	ENSP00000202773	13	CTRL
RPS3A	6189	ENSP00000346050	13	CTRL
DHX15	1665	ENSP00000336741	13	CTRL
SFPQ	6421	ENSP00000349748	13	CTRL
HSPA5	3309	ENSP00000324173	13	CTRL
NONO	4841	ENSP00000276079	12	CTRL
HNRNPA3	220988	ENSP00000376309	12	CTRL
HNRNPR	10236	ENSP00000363741	12	CTRL
RPS19	6223	ENSP00000221975	12	CTRL
VIM	7431	ENSP00000224237	12	CTRL
TUBA1C	84790	ENSP00000301072	11	CTRL
RPLP0	6175	ENSP00000376299	11	CTRL
ILF2	3608	ENSP00000355011	11	CTRL
RPL10	6134	ENSP00000358832	11	CTRL
HIST1H1E	3008	ENSP00000307705	11	CTRL
PABPC1	26986	ENSP00000313007	11	CTRL
RPS15A	6210	ENSP00000318646	10	CTRL
RPS7	6201	ENSP00000339095	10	CTRL
HNRNPA2B1	3181	ENSP00000346694	10	CTRL
HSP90AA1	3320	ENSP00000216281	10	CTRL
RPL4	6124	ENSP00000311430	10	CTRL
SLC25A5	292	ENSP00000360671	10	CTRL
ILF3	3609	ENSP00000337305	10	CTRL
RPS2	6187	ENSP00000341885	9	CTRL
RPL10A	4736	ENSP00000363018	9	CTRL
RPS16	6217	ENSP00000251453	9	CTRL
RPS9	6203	ENSP00000302896	9	CTRL
HNRNPK	3190	ENSP00000365458	9	CTRL
RPL15	6138	ENSP00000309334	9	CTRL
PARP1	142	ENSP00000355759	9	CTRL
HSPA1A	3303	ENSP00000364802	9	CTRL
RPS8	6202	ENSP00000379888	8	CTRL
RPL22	6146	ENSP00000346088	8	CTRL
XRCC5	7520	ENSP00000375978	8	CTRL
XRCC6	2547	ENSP00000353192	8	CTRL
HNRNPL	3191	ENSP00000221419	8	CTRL
TUBB4B	10383	ENSP00000341289	7	CTRL
RPS24	6229	ENSP00000361435	7	CTRL
RPLP1	6176	ENSP00000346037	7	CTRL
NPM1	4869	ENSP00000428755	7	CTRL
RPLP2	6181	ENSP00000322419	7	CTRL
HNRNPD	3184	ENSP00000313199	7	CTRL
HNRNPC	3183	ENSP00000338095	7	CTRL
EEF1G	1937	ENSP00000331901	7	CTRL
HIST1H1C	3006	ENSP00000339566	7	CTRL
EEF1D	1936	ENSP00000434070	7	CTRL
TUBB6	84617	ENSP00000318697	7	CTRL
RPL18A	6142	ENSP00000403914	6	CTRL
PRPS1	5631	ENSP00000361512	6	CTRL
RPS13	6207	ENSP00000228140	6	CTRL
DARS	1615	ENSP00000264161	6	CTRL
RPL14	9045	ENSP00000345156	6	CTRL
RPS18	6222	ENSP00000393241	6	CTRL
DDX5	1655	ENSP00000440276	6	CTRL
RPL21	6144	ENSP00000346027	6	CTRL
MRPS9	64965	ENSP00000258455	6	CTRL
TTN	7273	ENSP00000340554	6	CTRL
RPS12	6206	ENSP00000230050	5	CTRL
RPL30	6156	ENSP00000428085	5	CTRL
MYL6	4637	ENSP00000446955	5	CTRL
RPS17	6218	ENSP00000346045	5	CTRL
GSTP1	2950	ENSP00000381607	5	CTRL
PRDX1	5052	ENSP00000361152	5	CTRL
RPS26	6231	ENSP00000348849	5	CTRL
THRAP3	9967	ENSP00000346634	5	CTRL
RPL8	6132	ENSP00000378378	5	CTRL
RPS10	6204	ENSP00000347271	5	CTRL
RPS6	6194	ENSP00000369757	5	CTRL
SNRPD1	6632	ENSP00000300413	5	CTRL
RPL27	6155	ENSP00000253788	5	CTRL
RPL11	6135	ENSP00000363676	5	CTRL
RPL12	6136	ENSP00000354739	5	CTRL
RPL18	6141	ENSP00000447001	5	CTRL
SNRNP70	6625	ENSP00000221448	5	CTRL
CFL1	1072	ENSP00000432660	5	CTRL
RPL27A	6157	ENSP00000346015	5	CTRL
RPL13A	23521	ENSP00000375730	5	CTRL
PDHB	5162	ENSP00000307241	5	CTRL
HNRNPH1	3187	ENSP00000377082	5	CTRL
KARS	3735	ENSP00000325448	5	CTRL
RPL13	6137	ENSP00000307889	5	CTRL
KRT1	3848	K2C1_HUMAN	27	PieF_replicate_1
HSP90AB1	3326	ENSP00000360709	25	PieF_replicate_1
TUBB	203068	ENSP00000339001	21	PieF_replicate_1
TUBA1B	10376	ENSP00000336799	18	PieF_replicate_1
HSPD1	3329	ENSP00000373620	18	PieF_replicate_1
KRT9	3857	ENSP00000246662	17	PieF_replicate_1
HSPA8	3312	ENSP00000437125	17	PieF_replicate_1
CLTC	1213	ENSP00000376763	16	PieF_replicate_1
KRT10	3858	ENSP00000269576	15	PieF_replicate_1
EEF1A1	1915	ENSP00000339063	14	PieF_replicate_1
MYH9	4627	ENSP00000216181	12	PieF_replicate_1
KRT2	3849	ENSP00000310861	12	PieF_replicate_1
NCL	4691	ENSP00000318195	11	PieF_replicate_1
RPL10	6134	ENSP00000358832	11	PieF_replicate_1
ATP5B	506	ENSP00000262030	9	PieF_replicate_1
HSPA9	3313	ENSP00000297185	9	PieF_replicate_1
HSPA5	3309	ENSP00000324173	9	PieF_replicate_1
HSP90AA1	3320	ENSP00000216281	9	PieF_replicate_1
HNRNPK	3190	ENSP00000365458	9	PieF_replicate_1
DHX9	1660	ENSP00000356520	8	PieF_replicate_1
RPL10L	140801	ENSP00000298283	8	PieF_replicate_1
ATP5A1	498	ENSP00000282050	7	PieF_replicate_1
FLNA	2316	ENSP00000353467	7	PieF_replicate_1
HNRNPA1	3178	ENSP00000448617	7	PieF_replicate_1
CFL1	1072	ENSP00000432660	7	PieF_replicate_1
RPL3	6122	ENSP00000386101	6	PieF_replicate_1
RPL6	6128	ENSP00000202773	6	PieF_replicate_1
NPM1	4869	ENSP00000428755	6	PieF_replicate_1
GSTP1	2950	ENSP00000381607	6	PieF_replicate_1
RPL7A	6130	ENSP00000361076	5	PieF_replicate_1
XRCC5	7520	ENSP00000375978	5	PieF_replicate_1
PARP1	142	ENSP00000355759	5	PieF_replicate_1
HNRNPC	3183	ENSP00000338095	5	PieF_replicate_1
KRT1	3848	ENSP00000252244	14	PieF_replicate_2
TUBB	203068	ENSP00000339001	12	PieF_replicate_2
KRT10	3858	ENSP00000269576	12	PieF_replicate_2
TUBA1B	10376	ENSP00000336799	9	PieF_replicate_2
RPL10	6134	ENSP00000358832	9	PieF_replicate_2
KRT2	3849	ENSP00000310861	8	PieF_replicate_2
ACTB	60	ENSP00000349960	6	PieF_replicate_2
HSPA8	3312	ENSP00000437125	6	PieF_replicate_2
RPL10L	140801	ENSP00000298283	6	PieF_replicate_2
HSPD1	3329	ENSP00000373620	5	PieF_replicate_2

## Sheet: Table S5
Table S5. Y2H screen against 348 inducible DB-effector strains. This table lists the Legionella DB-effector fusions contained on the array and the normalized strain spot sizes of the Y2H screen of pDESTAD- CNOT fusions and empty vector control (EV). Normalized strain spot sizes indicate growth compared to a DB empty vector control (see Methods). C1 or C2 indicate the replicate clones.
DB effecfor strain	EV Norm spot size	stdev	CNOT7 Norm spot size	stdev	DB effecfor strain	EV Norm spot size EV	stdev	CNOT6 Norm spot size	stdev	CNOT6L Norm spot size	stdev	CNOT8 Norm spot size	stdev	CNOT9 Norm spot size	stdev
AVR5802475-C1	1.29085	0.0191473	1.2867	0.0279551	AVR5802475-C1	1.20965	0.0376524	1.2462	0.0653762	1.18471	0.0410963	1.16838	0.0558469	1.06758	0.0413123
AVR5802475-C2	1.21664	0.01598	1.33993	0.148024	AVR5802475-C2	1.43415	0.00666724	1.41087	0.0483031	1.35328	0.047983	1.18514	0.0561356	1.38262	0.0975914
AVR5802540-C1	1.12128	0.17146	1.19413	0.113044	AVR5802540-C1	1.09101	0.0148779	1.03978	0.114485	0.960804	0.188488	0.947907	0.090243	1.01778	0.130297
AVR5802540-C2	1.0323	0.149763	0.302236	0.161788	AVR5802540-C2	1.24388	0.0226798	1.25727	0.0344288	1.1636	0.0269713	1.0615	0.00232142	1.28372	0.080432
AVR5804986-C1	1.30125	0.0532142	1.1438	0.167567	AVR5804986-C1	1.13872	0.0400799	1.17652	0.0364244	1.17889	0.0368901	1.13353	0.0162084	1.14049	0.135722
AVR5804986-C2	1.21912	0.0861396	0.662328	0.21878	AVR5804986-C2	1.35112	0.00824857	1.34092	0.0248402	1.19758	0.0251118	1.09199	0.0543472	1.17004	0.045441
AVR5805016-C1	1.26343	0.168453	1.29793	0.0749408	AVR5805016-C1	1.20539	0.0119343	1.22394	0.0688741	1.20911	0.0174099	1.1504	0.0113989	1.15239	0.00998536
AVR5805016-C2	1.12542	0.0579531	0.949406	0.184747	AVR5805016-C2	1.31029	0.0211856	1.34606	0.0174367	1.22658	0.016663	1.07959	0.0285471	1.26156	0.0671847
AVR5805206-C1	1.21841	0.0860384	1.12679	0.122974	AVR5805206-C1	1.18903	0.0797272	1.22592	0.0521827	1.16748	0.0105352	1.10572	0.0634993	1.16347	0.0727671
AVR5805206-C2	0.901845	0.246217	0.879285	0.107252	AVR5805206-C2	1.24595	0.0569789	1.29468	0.0408775	1.17379	0.0478299	1.10438	0.0135361	1.1249	0.0615886
AVR5805630-C1	1.13404	0.0830658	0.965721	0.19462	AVR5805630-C1	1.19893	0.0685029	1.11328	0.0494935	1.10971	0.0101942	1.09467	0.0620627	1.16224	0.151352
AVR5805630-C2	0.897119	0.0589165	0.724348	0.0958017	AVR5805630-C2	1.30039	0.0406418	1.28283	0.0500312	1.21493	0.0358182	1.11287	0.0104105	1.25526	0.0165249
AVR5805830-C1	0.999333	0.155102	1.25801	0.0758751	AVR5805830-C1	1.09582	0.0558857	1.02858	0.0472219	0.996484	0.0801492	0.967006	0.0570154	1.00342	0.105704
AVR5805830-C2	0.822083	0.0594136	0.970581	0.206957	AVR5805830-C2	1.22739	0.0565253	1.2113	0.0678874	1.1818	0.0513028	1.01392	0.0489459	1.27825	0.00250756
AVR5805966-C1	0.997206	0.173986	1.1821	0.0383126	AVR5805966-C1	1.09788	0.110605	1.05677	0.0641803	1.03508	0.0566701	1.05412	0.0471641	0.992337	0.0758748
AVR5805966-C2	0.981962	0.148425	1.04001	0.1684	AVR5805966-C2	1.30245	0.0400601	1.30417	0.00961569	1.25971	0.0258607	1.14325	0.0421423	1.22216	0.0327906
AVR5808995-C1	0.882702	0.106224	1.06743	0.116776	AVR5808995-C1	0.960959	0.0338761	1.01014	0.0476346	0.870149	0.0693192	0.843701	0.117753	0.903692	0.114555
AVR5808995-C2	0.841581	0.0699433	0.698429	0.186473	AVR5808995-C2	1.15274	0.0679844	1.14134	0.0899535	1.08423	0.0779231	0.900998	0.0391882	1.1305	0.0271896
AVR5809156-C1	1.15496	0.0504336	1.30938	0.0648459	AVR5809156-C1	1.168	0.0218237	1.13858	0.0411896	1.12719	0.0233011	1.11343	0.0381978	1.09275	0.0230017
AVR5809156-C2	1.16311	0.137929	0.95253	0.187058	AVR5809156-C2	1.38906	0.0524287	1.33895	0.0139613	1.30886	0.039426	1.13152	0.050486	1.35102	0.038147
AVR5810315-C1	1.11242	0.0977869	1.27363	0.0876304	AVR5810315-C1	1.15191	0.0675158	1.15557	0.0521188	1.0875	0.0630925	1.08663	0.0680103	1.00998	0.0613548
AVR5810315-C2	1.04435	0.0417848	0.868871	0.167732	AVR5810315-C2	1.33737	0.0288268	1.31128	0.0152993	1.2619	0.0355234	1.1265	0.0449674	1.2357	0.0624
AVR5811730-C1	1.06669	0.259348	1.43203	0.113904	AVR5811730-C1	1.70209	0.788391	1.4583	0.514215	1.06748	0.130639	1.49407	0.467458	1.4922	0.598727
AVR5811730-C2	0.944385	0.163822	1.14276	0.179255	AVR5811730-C2	1.27935	0.0125277	1.28204	0.0273804	1.17998	0.057733	1.03704	0.0758518	1.07797	0.0314196
AVR5812300-C1	1.02734	0.148398	1.21357	0.133679	AVR5812300-C1	1.28843	0.0887172	1.26267	0.0545074	1.23605	0.0613427	1.16503	0.0668022	1.15691	0.0818641
AVR5812300-C2	0.910708	0.0882458	1.25754	0.116275	AVR5812300-C2	1.25213	0.0810098	1.3259	0.0105156	1.19564	0.00252241	1.07356	0.0246041	1.2394	0.019699
AVR5813911-C1	0.842644	0.0269637	0.996268	0.17857	AVR5813911-C1	1.09665	0.0861163	1.23659	0.0233537	1.02452	0.068074	0.975271	0.0102365	1.02353	0.023312
AVR5813911-C2	1.08654	0.1921	1.10978	0.204808	AVR5813911-C2	1.25708	0.0701339	1.25635	0.0155089	1.11117	0.0816663	1.08026	0.00878875	1.19124	0.00663438
AVR5814141-C1	1.07413	0.162543	1.16035	0.0584062	AVR5814141-C1	1.05802	0.0268216	1.20827	0.0634756	1.05401	0.0833489	0.941541	0.168187	1.02394	0.100261
AVR5814141-C2	1.09706	0.119603	0.980995	0.341778	AVR5814141-C2	1.23399	0.00659886	1.20563	0.0150246	1.046	0.0353413	1.09969	0.0206622	1.09494	0.0885137
AVR5814850-C1	0.998624	0.116594	0.847349	0.152044	AVR5814850-C1	1.12758	0.0599749	1.09629	0.127112	1.00631	0.0347284	1.04575	0.027779	1.00629	0.0431209
AVR5814850-C2	0.888374	0.186194	0.724811	0.0909741	AVR5814850-C2	1.30822	0.0181469	1.25516	0.0352772	1.04563	0.0105016	1.1017	0.0284315	1.12366	0.0418416
border	1	0.104459	1	0.0832803	border	1	0.204553	1	0.113317	1	0.168262	1	0.131884	1	0.132888
border	1	0.171494	1	0.179091	border	1	0.129539	1	0.106262	1	0.121228	1	0.162804	1	0.192128
border	1	0.243211	1	0.291434	border	1	0.141774	1	0.10662	1	0.111628	1	0.166439	1	0.1493
LPG0012-C1	0.996933	0.029254	1.06626	0.0305875	LPG0012-C1	0.904199	0.196071	1.15839	0.0440407	1.10972	0.0383679	1.09095	0.0294653	0.98154	0.0209991
LPG0012-C2	1.06769	0.0430027	1.02194	0.0208223	LPG0012-C2	1.36879	0.021419	1.28748	0.019089	1.25655	0.0414683	1.20969	0.00356514	1.14762	0.0470903
LPG0021-C1	0.97753	0.0573727	0.99422	0.0302802	LPG0021-C1	0.634966	0.0409575	0.952042	0.0777984	0.959565	0.0462022	0.840904	0.0465468	0.822921	0.042533
LPG0021-C2	1.07197	0.0256287	0.974091	0.0204781	LPG0021-C2	1.00423	0.251028	1.20766	0.0263607	1.15067	0.0558865	1.03229	0.0658029	1.00185	0.127953
LPG0030-C1	1.0734	0.0308153	1.06996	0.0441221	LPG0030-C1	0.972063	0.215806	1.11231	0.0343062	1.09053	0.0408066	1.12863	0.0756861	1.01033	0.0823274
LPG0030-C2	1.14816	0.0535726	1.06149	0.0181232	LPG0030-C2	1.27608	0.122098	1.30411	0.0645341	1.28126	0.032046	1.17715	0.0263286	1.19505	0.0429389
LPG0035-C1	1.03916	0.0778241	1.06864	0.0434762	LPG0035-C1	1.03169	0.165626	1.12221	0.0641272	1.10197	0.0271402	1.10123	0.0130431	1.02524	0.0345027
LPG0035-C2	1.1299	0.0442223	1.07314	0.0105583	LPG0035-C2	1.22077	0.127938	1.22526	0.0548404	1.20859	0.00676245	1.22539	0.0474311	1.16844	0.120805
LPG0041-C1	1.161	0.0478295	1.08586	0.0074156	LPG0041-C1	0.908514	0.240652	1.05253	0.157035	1.0138	0.0914529	1.0704	0.113612	1.01188	0.0252517
LPG0041-C2	1.20807	0.0445208	1.13088	0.0210901	LPG0041-C2	1.59186	0.0458456	1.38846	0.0396254	1.39784	0.0589706	1.50798	0.0832172	1.352	0.0407035
LPG0045-C1	1.17821	0.0340931	1.10545	0.0257829	LPG0045-C1	1.33793	0.0607173	1.18712	0.0401626	1.17059	0.0454737	1.26963	0.0512171	1.22011	0.0308113
LPG0045-C2	1.15881	0.0107872	1.11737	0.0140108	LPG0045-C2	1.41141	0.126093	1.26633	0.0450292	1.17243	0.0959726	1.33586	0.0737031	1.14145	0.105875
LPG0046-C1	1.20636	0.0814631	1.11287	0.0149443	LPG0046-C1	1.25424	0.054859	1.18272	0.042387	1.14439	0.0471681	1.26792	0.0202883	1.18425	0.0732468
LPG0046-C2	1.14673	0.0401937	0.968265	0.047601	LPG0046-C2	1.58245	0.10154	1.29347	0.102744	1.29123	0.0690163	1.42962	0.0680382	1.33927	0.0464523
LPG0056-C1	1.19457	0.0438229	1.12258	0.0119071	LPG0056-C1	1.34983	0.0612338	1.22783	0.0569026	1.20674	0.0636587	1.34271	0.115591	1.25328	0.0530238
LPG0056-C2	1.22577	0.0462007	1.10492	0.0279882	LPG0056-C2	1.55303	0.112286	1.37709	0.0316527	1.32295	0.030636	1.45703	0.132375	1.36588	0.0480325
LPG0059-C1	1.15672	0.0181057	1.07155	0.0319513	LPG0059-C1	1.29098	0.0790949	1.16438	0.0700082	1.09447	0.0504834	1.189	0.0738671	1.13605	0.0671354
LPG0059-C2	1.17469	0.0316477	1.08082	0.0409323	LPG0059-C2	1.43992	0.0522382	1.30998	0.0551355	1.23712	0.0118362	1.2802	0.135175	1.25662	0.0507931
LPG0080-C1	1.20009	0.0424847	1.02794	0.0153639	LPG0080-C1	1.1937	0.0707826	1.0815	0.06552	1.01896	0.0476276	1.11949	0.0459974	1.0962	0.0605777
LPG0080-C2	1.07483	0.17061	1.09618	0.0112238	LPG0080-C2	1.4271	0.171632	1.29787	0.0554	1.14772	0.0431139	1.35898	0.07927	1.33734	0.0916195
LPG0081-C1	1.22634	0.0335539	1.03024	0.0106113	LPG0081-C1	1.22351	0.0364487	1.17538	0.0799032	1.11341	0.0812789	1.22368	0.0823076	1.13103	0.0584708
LPG0081-C2	1.18924	0.00342392	1.09804	0.0118125	LPG0081-C2	1.34786	0.28246	1.33968	0.031901	1.25286	0.0477873	1.42548	0.0285211	1.27988	0.0939308
LPG0082-C1	1.19951	0.0256392	1.00005	0.0165479	LPG0082-C1	1.07052	0.0747745	1.09042	0.0474285	0.976904	0.0560372	1.03058	0.0664093	1.0165	0.0146334
LPG0082-C2	1.18962	0.0075992	1.05619	0.00461769	LPG0082-C2	1.11917	0.320445	1.21426	0.0565532	0.961164	0.0306834	1.14361	0.135709	1.15764	0.104089
LPG0086-C1	1.20379	0.0329912	1.02759	0.0375243	LPG0086-C1	1.14022	0.0640522	1.16328	0.0745785	1.05364	0.0471142	1.11964	0.0484281	1.08026	0.0164934
LPG0086-C2	1.12191	0.0734173	1.06255	0.0143439	LPG0086-C2	1.3374	0.0763293	1.35472	0.0325933	1.1455	0.122937	1.36954	0.0428273	1.32385	0.0667548
LPG0090-C1	1.20893	0.0352684	1.0546	0.0446321	LPG0090-C1	1.07118	0.0587596	1.21022	0.0420835	0.979487	0.0686723	1.07468	0.0580867	1.06702	0.0864474
LPG0090-C2	1.22462	0.0665948	1.09724	0.0228421	LPG0090-C2	1.43835	0.0456482	1.32244	0.0771643	1.03962	0.107097	1.18343	0.0632208	1.19813	0.0356752
LPG0096-C1	1.23718	0.0406088	1.06652	0.0180689	LPG0096-C1	1.15996	0.0523931	1.18932	0.0579193	1.04442	0.0189124	1.11407	0.0814118	1.11715	0.0200475
LPG0096-C2	1.25572	0.0635889	1.10201	0.011022	LPG0096-C2	1.59892	0.0555946	1.30044	0.0242378	1.16137	0.0589536	1.26649	0.0159131	1.27461	0.0405865
LPG0103-C1	1.14102	0.0382452	0.99422	0.0136901	LPG0103-C1	1.01404	0.110555	1.0826	0.0959322	0.920091	0.0888808	0.957364	0.0501659	0.987967	0.0629784
LPG0103-C2	1.16841	0.0295622	1.10634	0.00220526	LPG0103-C2	1.46672	0.0424796	1.22086	0.0203749	1.09902	0.0450729	1.1526	0.0872268	1.19775	0.0535596
LPG0112-C1	1.262	0.138208	1.11313	0.0347324	LPG0112-C1	1.29844	0.145843	1.23186	0.0831498	1.17649	0.0571452	1.15432	0.0691164	1.2178	0.0397971
LPG0112-C2	1.3165	0.0603528	1.17449	0.0101795	LPG0112-C2	1.72014	0.0532014	1.43271	0.0170021	1.41887	0.0667221	1.50969	0.0850763	1.36768	0.0224767
LPG0130-C1	1.15348	0.0548818	1.05434	0.0246536	LPG0130-C1	1.15879	0.0432099	1.09507	0.0673994	0.981332	0.0291922	1.07768	0.0453202	1.148	0.0336621
LPG0130-C2	1.25354	0.00366879	1.09989	0.0198449	LPG0130-C2	1.55813	0.0537329	1.31034	0.0619061	1.244	0.0230037	1.25279	0.149307	1.36395	0.0355416
LPG0135-C1	1.52393	0.0694629	1.35441	0.0380441	LPG0135-C1	1.90438	0.0738371	2.07095	0.0903597	1.51848	0.0778159	1.74946	0.102171	1.66024	0.0557934
LPG0135-C2	1.20437	0.0418242	1.15154	0.00799807	LPG0135-C2	1.31727	0.116864	1.29433	0.0228359	1.15657	0.0537411	1.14832	0.0908451	1.10057	0.192264
LPG0140-C1	1.09423	0.0505053	1.07579	0.023056	LPG0140-C1	1.18036	0.0451579	1.09067	0.0480371	1.01896	0.0141799	1.09908	0.0807713	1.17461	0.038128
LPG0140-C2	1.18668	0.0594896	1.12426	0.0228421	LPG0140-C2	1.53027	0.0332457	1.32464	0.0366734	1.31078	0.0805332	1.41121	0.0530088	1.37321	0.0683051
LPG0160-C1	1.00178	0.083012	1.05434	0.0270001	LPG0160-C1	1.08975	0.0759304	0.99165	0.0307007	0.93042	0.0242929	1.05327	0.0662416	1.09401	0.0203615
LPG0160-C2	1.16499	0.0773813	1.06202	0.0245338	LPG0160-C2	1.34473	0.0109838	1.18565	0.0353564	1.19777	0.0140255	1.20627	0.0103233	1.21896	0.0932699
LPG0170-C1	0.979528	0.133851	1.04613	0.0123694	LPG0170-C1	1.23332	0.0244432	1.0716	0.0215761	1.08131	0.0136518	1.18115	0.0440095	1.14029	0.0501627
LPG0170-C2	1.13075	0.0812516	0.877424	0.103556	LPG0170-C2	1.42004	0.0588085	1.2744	0.0434731	1.29602	0.0492295	1.3243	0.0722071	1.28181	0.0714337
LPG0171-C1	1.07226	0.0251001	1.084	0.0514013	LPG0171-C1	0.842219	0.2326	1.23369	0.0155246	1.17809	0.0273832	1.17358	0.0542372	1.07203	0.0239459
LPG0171-C2	1.04287	0.0496644	0.943105	0.0411601	LPG0171-C2	1.14153	0.0731111	1.2722	0.0289046	1.22285	0.0239013	1.17829	0.0515501	1.09864	0.0640878
LPG0172-C1	1.03945	0.0416682	1.03977	0.0246707	LPG0172-C1	0.813191	0.308149	1.11438	0.0149838	1.01343	0.0702193	0.950085	0.0895211	0.917013	0.0896108
LPG0172-C2	1.02889	0.054636	0.931187	0.0156055	LPG0172-C2	1.10818	0.154589	1.16071	0.0559155	1.06877	0.0584264	0.973634	0.0367186	0.942078	0.0939392
LPG0181-C1	1.05495	0.0142702	1.06652	0.0428522	LPG0181-C1	1.10505	0.10753	1.13248	0.0564723	1.13677	0.0165864	1.04257	0.0652808	1.04581	0.0571209
LPG0181-C2	1.08595	0.0416173	0.999252	0.0279531	LPG0181-C2	1.23763	0.140348	1.25607	0.0532611	1.17538	0.096816	1.23695	0.082211	1.10327	0.0761767
LPG0191-C1	1.15072	0.0391872	1.08506	0.00427046	LPG0191-C1	1.19527	0.0896306	1.21365	0.0283059	1.12349	0.0209388	1.16673	0.0245959	1.07435	0.101988
LPG0191-C2	1.11278	0.0306458	1.07261	0.0307704	LPG0191-C2	1.41063	0.0510141	1.21536	0.0205546	1.17465	0.0314082	1.22368	0.0322988	1.1561	0.0644349
LPG0195-C1	1.11877	0.0747092	1.08135	0.027508	LPG0195-C1	1.24483	0.0111322	1.13468	0.0542106	1.17415	0.0396335	1.14804	0.038155	1.11098	0.0650093
LPG0195-C2	1.06028	0.128693	1.04586	0.0329414	LPG0195-C2	1.31178	0.149167	1.12367	0.0148878	1.21154	0.0525339	1.12006	0.00856318	1.09517	0.0223529
LPG0196-C1	1.11163	0.0863632	1.06758	0.00780275	LPG0196-C1	1.2396	0.0231676	1.09984	0.0851024	1.05659	0.0448813	1.11835	0.0897787	1.02614	0.038498
LPG0196-C2	1.12704	0.00924859	1.09751	0.0175037	LPG0196-C2	1.49379	0.0232207	1.2458	0.0555034	1.2322	0.0231922	1.15046	0.126135	1.18386	0.10205
LPG0209-C1	1.1473	0.0551255	1.06864	0.04106	LPG0209-C1	1.34747	0.0440912	1.20949	0.0204145	1.17354	0.0154478	1.21983	0.0802491	1.15456	0.0833185
LPG0209-C2	1.05913	0.106377	0.988393	0.062715	LPG0209-C2	1.4271	0.100362	1.2502	0.0315392	1.23146	0.0364368	1.30717	0.155918	1.18194	0.115377
LPG0210-C1	1.20066	0.0722007	1.07102	0.00485465	LPG0210-C1	1.34159	0.0576243	1.19409	0.0496886	1.06065	0.0843543	1.22839	0.0335133	1.14299	0.0705624
LPG0210-C2	1.13189	0.0482723	1.04419	0.0493072	LPG0210-C2	1.45143	0.118538	1.22636	0.0482234	1.13628	0.0949575	1.2879	0.0205516	1.17769	0.0683182
LPG0227-C1	1.31212	0.00970671	1.17723	0.0183769	LPG0227-C1	1.57303	0.0564371	1.4409	0.00961003	1.43547	0.0199582	1.57006	0.0534748	1.37398	0.0805882
LPG0227-C2	1.2874	0.12081	1.21483	0.0230378	LPG0227-C2	1.53145	0.20528	1.44982	0.0322837	1.2868	0.0667928	1.51511	0.0295316	1.33927	0.0485559
LPG0240-C1	1.51594	0.101473	1.36023	0.0227703	LPG0240-C1	1.67306	0.097271	1.50214	0.0470031	1.5234	0.0233482	1.58647	0.0546257	1.50342	0.0568076
LPG0240-C2	1.1921	0.075972	1.09151	0.013414	LPG0240-C2	1.57617	0.0962373	1.32318	0.0139937	1.21818	0.0264116	1.30931	0.10463	1.28991	0.0141582
LPG0246-C1	1.15129	0.132737	1.08903	0.0101058	LPG0246-C1	1.46869	0.0511988	1.32134	0.0186085	1.28901	0.0765889	1.43176	0.085082	1.34094	0.0443137
LPG0246-C2	1.18316	0.0245934	1.10519	0.0332129	LPG0246-C2	1.5342	0.058576	1.33895	0.0169969	1.32258	0.0309865	1.44247	0.130306	1.35585	0.0664049
LPG0254-C1	1.29196	0.0409919	1.08268	0.00768805	LPG0254-C1	1.22077	0.123837	1.24213	0.0289294	1.1075	0.0268748	1.19071	0.0650107	1.1669	0.0999055
LPG0254-C2	1.11791	0.0572212	1.08409	0.0132457	LPG0254-C2	1.1682	0.213116	1.22783	0.0274831	1.07651	0.0584901	1.10979	0.135555	1.21086	0.0350387
LPG0260-C1	1.29253	0.0215039	1.07632	0.0150067	LPG0260-C1	1.20978	0.0615096	1.21976	0.0248226	1.01232	0.0162102	1.08496	0.0469962	1.089	0.0498554
LPG0260-C2	1.12305	0.0350291	1.07155	0.0152417	LPG0260-C2	1.3306	0.135484	1.2601	0.0141213	0.992399	0.0407977	1.05213	0.0383085	1.14183	0.10995
LPG0275-C1	1.32706	0.00824985	1.08974	0.013414	LPG0275-C1	1.33688	0.0421231	1.30521	0.012697	1.12005	0.099102	1.22197	0.0663964	1.20045	0.0358747
LPG0275-C2	1.19809	0.0724251	1.07244	0.00913355	LPG0275-C2	1.61736	0.00995488	1.32024	0.0383841	1.2156	0.0563907	1.36326	0.0702111	1.3178	0.0178779
LPG0276-C1	1.25487	0.0562106	1.11711	0.0130178	LPG0276-C1	1.27333	0.0165316	1.32354	0.027584	1.13407	0.0355086	1.16031	0.0729095	1.20045	0.0582398
LPG0276-C2	1.16841	0.0472633	1.05231	0.0104515	LPG0276-C2	1.52949	0.0803304	1.30851	0.0214928	1.18498	0.0145088	1.21597	0.0152222	1.27179	0.0520577
LPG0279-C1	1.26514	0.0577273	1.11658	0.0120321	LPG0279-C1	1.1631	0.129717	1.23443	0.0674632	1.0256	0.0400706	1.0841	0.0357609	1.12178	0.080775
LPG0279-C2	1.12904	0.0531199	1.06361	0.0213107	LPG0279-C2	1.60572	0.0393947	1.25423	0.0542965	1.13849	0.0617735	1.10123	0.0119885	1.18656	0.035653
LPG0284-C1	2.72487	0.104463	2.28718	0.0186521	LPG0284-C1	3.57208	0.131197	3.29107	0.0423553	2.82852	0.0499177	3.29297	0.0328652	3.06494	0.0683936
LPG0284-C2	2.60703	0.0404414	2.33883	0.040914	LPG0284-C2	3.91493	0.0997588	3.20856	0.106871	2.91448	0.145528	3.43212	0.125128	3.13011	0.0645318
LPG0285-C1	1.21435	0.0657285	1.14942	0.0166493	LPG0285-C1	1.29883	0.0488423	1.2689	0.0121558	1.10873	0.0196512	1.16759	0.0113064	1.22127	0.0601688
LPG0285-C2	1.17469	0.0801757	1.02891	0.00933109	LPG0285-C2	1.1784	0.238814	1.07893	0.0581433	0.786541	0.0155473	0.850324	0.077914	0.943621	0.0868044
LPG0294-C1	1.15871	0.0546509	1.08126	0.0140674	LPG0294-C1	1.08151	0.141756	1.10974	0.0371592	0.973215	0.0347649	1.01559	0.0734107	1.05931	0.0664213
LPG0294-C2	1.14473	0.0607651	1.07712	0.0258245	LPG0294-C2	1.44162	0.17228	1.17208	0.111667	1.18903	0.0568139	1.13933	0.169412	1.13579	0.0255483
LPG0301-C1	1.24327	0.0361334	1.13962	0.0163059	LPG0301-C1	1.22652	0.0413463	1.21206	0.0397677	1.08807	0.01339	1.16545	0.0339229	1.18579	0.0868684
LPG0301-C2	1.21017	0.0647066	1.10386	0.030274	LPG0301-C2	1.38709	0.022246	1.19262	0.0285582	1.25028	0.0439972	1.17615	0.0983971	1.26639	0.0381592
LPG0343-C1	1.19609	0.0300954	1.10386	0.0239864	LPG0343-C1	1.14663	0.0814263	1.11487	0.0389591	0.981332	0.0507916	1.08924	0.0399207	1.16972	0.0397872
LPG0343-C2	1.1493	0.0428966	1.02627	0.0361055	LPG0343-C2	1.29491	0.0525964	1.19005	0.0363764	1.20933	0.0173144	1.26607	0.0626362	1.24325	0.0200524
LPG0364-C1	1.23832	0.0429573	1.17873	0.0430883	LPG0364-C1	1.35806	0.053342	1.31878	0.0464968	1.24105	0.0205009	1.39451	0.0609913	1.34274	0.0836036
LPG0364-C2	1.27674	0.0365456	1.00296	0.128838	LPG0364-C2	1.54518	0.0424216	1.49738	0.0862993	1.50852	0.0913129	1.60688	0.0707573	1.51319	0.0244863
LPG0365-C1	1.02746	0.0560782	1.02812	0.0231208	LPG0365-C1	0.85438	0.154409	1.16768	0.00586775	1.12447	0.0320375	1.11264	0.0239973	0.923183	0.038128
LPG0365-C2	1.01091	0.0390207	0.861622	0.014383	LPG0365-C2	0.853595	0.0328765	1.15191	0.0529776	1.00642	0.0583596	1.00617	0.0357746	0.844258	0.0104995
LPG0375-C1	1.10079	0.036504	1.05143	0.0289669	LPG0375-C1	0.934797	0.175452	1.12001	0.0855741	1.123	0.00532066	1.07725	0.0538324	1.02769	0.0900864
LPG0375-C2	1.1162	0.00888951	0.947431	0.0176102	LPG0375-C2	1.05876	0.123342	1.24005	0.00752774	1.12054	0.0185686	1.05113	0.096764	1.00648	0.0383975
LPG0376-C1	1.16451	0.00475165	1.06308	0.0152417	LPG0376-C1	0.71826	0.198	0.767208	0.159197	0.779162	0.158612	0.679488	0.0613907	0.773175	0.101597
LPG0376-C2	1.1299	0.0232596	1.01964	0.0247766	LPG0376-C2	0.808614	0.0070755	0.92197	0.0369851	0.804249	0.0153358	0.640954	0.113262	0.665972	0.0922267
LPG0390-C1	2.73115	0.0303825	2.27659	0.0618501	LPG0390-C1	4.23306	0.0630563	3.58079	0.0724614	3.14985	0.0666568	3.76823	0.0303601	3.62679	0.0461268
LPG0390-C2	2.64498	0.0646596	2.32505	0.00725624	LPG0390-C2	4.01143	0.175317	3.47554	0.0561459	3.02405	0.0274857	3.61752	0.0611673	3.38462	0.0784944
LPG0401-C1	1.17983	0.061767	1.07261	0.024227	LPG0401-C1	1.32747	0.0811701	1.22049	0.0332146	1.19678	0.0795321	1.32558	0.0291148	1.17654	0.0586739
LPG0401-C2	1.1162	0.0137274	1.04269	0.0221604	LPG0401-C2	1.39572	0.0916956	1.25423	0.0409168	1.20453	0.026298	1.25922	0.0383563	1.14376	0.0777851
LPG0402-C1	1.16328	0.0514254	1.09998	0.0120477	LPG0402-C1	1.31374	0.0933268	1.23076	0	1.19678	0.0140772	1.16202	0.102782	1.14067	0.0690456
LPG0402-C2	1.05799	0.0265462	0.984509	0.0252773	LPG0402-C2	0.881839	0.0898832	1.08407	0.0183807	1.10086	0.0564052	0.989476	0.0876559	1.00725	0.223532
LPG0403-C1	1.21178	0.0583845	1.0991	0.0552263	LPG0403-C1	1.4577	0.0133143	1.30802	0.0124762	1.20195	0.0356718	1.3791	0.0234981	1.2124	0.0673536
LPG0403-C2	1.13047	0.0508918	1.04984	0.0710279	LPG0403-C2	1.61514	0.0510222	1.29861	0.101868	1.1942	0.0537006	1.28448	0.0438983	1.21741	0.0414158
LPG0404-C1	1.23261	0.039558	1.1134	0.0299261	LPG0404-C1	1.51811	0.043907	1.33528	0.0280737	1.33033	0.0257436	1.47201	0.0345228	1.33323	0.0160548
LPG0404-C2	1.11648	0.0414906	1.04057	0.0353199	LPG0404-C2	1.28118	0.335879	1.2568	0.100941	1.25987	0.062867	1.35127	0.0412102	1.234	0.0195518
LPG0405-C1	1.19267	0.054409	1.07809	0.00744078	LPG0405-C1	1.02267	0.382132	1.21279	0.0260597	1.07922	0.0136318	1.2802	0.0369575	1.15186	0.110697
LPG0405-C2	1.05999	0.0694129	1.0268	0.0183972	LPG0405-C2	1.2039	0.171674	1.15839	0.0276133	1.14021	0.0172304	1.11621	0.144752	1.08245	0.100396
LPG0422-C1	1.22006	0.0231097	1.11207	0.037707	LPG0422-C1	1.55224	0.0350483	1.30007	0.0189144	1.30992	0.0174813	1.47501	0.0357985	1.30032	0.0645272
LPG0422-C2	1.05685	0.0934944	1.02865	0.0524076	LPG0422-C2	1.50373	0.0624563	1.29127	0.046718	1.20158	0.0621002	1.30888	0.0463019	1.266	0.0709589
LPG0436-C1	1.27636	0.00724828	1.08956	0.0145896	LPG0436-C1	1.31439	0.0241221	1.19507	0.055129	1.11267	0.111148	0.959505	0.0788851	1.01496	0.230233
LPG0436-C2	1.27028	0.0411082	1.11472	0.010988	LPG0436-C2	1.64913	0.0645055	1.49041	0.0264456	1.25138	0.0698734	1.42877	0.0874102	1.3921	0.0959534
LPG0437-C1	1.3087	0.0177668	1.15551	0.00589039	LPG0437-C1	1.53773	0.0400353	1.37745	0.0146694	1.34546	0.0327184	1.48357	0.0744866	1.4029	0.0192452
LPG0437-C2	1.09604	0.020299	1.07023	0.0308418	LPG0437-C2	1.48438	0.103283	1.33858	0.0171701	1.21929	0.0400774	1.31702	0.018604	1.26832	0.041645
LPG0439 (AA 02-349)-C1	1.26942	0.0368577	1.10245	0.00266602	LPG0439 (AA 02-349)-C1	1.38748	0.221066	1.2524	0.0767062	1.1396	0.0688623	1.11964	0.0702859	1.20623	0.04042
LPG0439 (AA 02-349)-C2	1.09023	0.117418	1.00781	0.0269116	LPG0439 (AA 02-349)-C2	1.37729	0.228912	1.19507	0.0170021	0.928207	0.0106413	0.995898	0.19739	1.14414	0.0913106
LPG0483-C1	1.28683	0.0314154	1.09221	0.00919479	LPG0483-C1	1.39598	0.064359	1.31548	0.0339911	1.20785	0.0180935	1.26564	0.0745472	1.20122	0.0591988
LPG0483-C2	1.12704	0.0532271	0.981242	0.107957	LPG0483-C2	1.40239	0.216463	1.2744	0.0538371	1.11611	0.0210942	1.18743	0.0233153	1.22783	0.021429
LPG0515-C1	1.25544	0.0578213	1.11313	0.0198261	LPG0515-C1	1.37062	0.0824094	1.29861	0.00770433	1.14624	0.0565963	1.20527	0.0582023	1.13026	0.0389486
LPG0515-C2	1.14159	0.0710084	1.02406	0.014422	LPG0515-C2	1.4173	0.0896122	1.21022	0.0390878	1.06692	0.0234568	1.00703	0.102329	1.08245	0.0864932
LPG0518-C1	1.26913	0.00790722	1.11287	0.0173965	LPG0518-C1	1.34904	0.0635102	1.2535	0.0379613	1.14464	0.018451	1.15817	0.0760582	1.24788	0.0420736
LPG0518-C2	1.06085	0.108356	1.01885	0.0675254	LPG0518-C2	1.54662	0.0398298	1.22966	0.0260872	1.15436	0.0570053	1.15903	0.055941	1.22166	0
LPG0519-C1	1.25202	0.0361755	1.11128	0.00560566	LPG0519-C1	1.33845	0.0752845	1.21462	0.0424652	1.14329	0.0291767	1.10979	0.0478518	1.16034	0.0535281
LPG0519-C2	1.17745	0.00915421	1.06891	0.0692356	LPG0519-C2	1.59853	0.0249541	1.2557	0.025605	1.24991	0.0155473	1.22239	0.0415851	1.24942	0.0542876
LPG0550-C1	1.23975	0.0387639	1.16601	0.00809108	LPG0550-C1	1.49379	0.0519941	1.35032	0.0185748	1.29787	0.0403684	1.32672	0.0214137	1.42102	0.0281725
LPG0550-C2	1.15814	0.0142054	1.1224	0.0276318	LPG0550-C2	1.45299	0.0935607	1.22587	0.0111075	1.11193	0.0834644	1.05969	0.10516	1.25482	0.0259488
LPG0563-C1	1.22234	0.00523013	1.16672	0.00856279	LPG0563-C1	1.38827	0.0440353	1.29017	0.0276652	1.19199	0.0606215	1.26007	0.0580341	1.27796	0.0859609
LPG0563-C2	1.12333	0.0792059	1.11658	0.0252329	LPG0563-C2	1.41455	0.212074	1.26303	0.0331714	1.18129	0.102256	1.29561	0.0509683	1.25045	0.0216133
LPG0581-C1	2.71945	0.0355138	2.18098	0.043174	LPG0581-C1	3.47832	0.0504784	3.02079	0.0174138	2.68354	0.0532544	3.12128	0.106151	2.8351	0.0885648
LPG0581-C2	1.16908	0.0347365	1.13432	0.0140907	LPG0581-C2	1.41377	0.0736758	1.23369	0.023865	1.20367	0.0223961	1.31274	0.0728022	1.28104	0.0729661
LPG0621-C1	1.157	0.034015	1.02229	0.0275165	LPG0621-C1	0.98697	0.0408571	0.963044	0.0246195	0.867335	0.0216336	0.925252	0.0506774	1.01727	0.0699018
LPG0621-C2	1.1396	0.0519389	1.04745	0.0385799	LPG0621-C2	1.39415	0.0660083	1.19849	0.0415949	1.14366	0.0247223	1.25665	0.0225208	1.19543	0.0070686
LPG0634-C1	1.16299	0.0390832	1.06017	0.0959121	LPG0634-C1	1.25764	0.0639368	1.17991	0.0326153	1.12115	0.0547183	1.23652	0.0307003	1.20777	0.0255639
LPG0634-C2	1.1764	0.0296356	0.938603	0.109093	LPG0634-C2	1.4173	0.0124462	1.18382	0.0458286	1.27167	0.0465465	1.38724	0.0405525	1.24556	0.0335707
LPG0642-C1	0.992177	0.0249091	0.958466	0.0171119	LPG0642-C1	0.808876	0.0243928	1.07429	0.023532	1.01896	0.0440157	0.909838	0.0573733	0.872666	0.0904203
LPG0642-C2	0.95071	0.00406195	0.797177	0.0494663	LPG0642-C2	0.944604	0.0391963	1.03786	0.0357423	0.91099	0.0159164	0.885005	0.105531	0.813666	0.04113
LPG0670-C1	1.10564	0.0551019	1.05672	0.0263852	LPG0670-C1	1.07994	0.301425	1.259	0.0201626	1.18313	0.0629708	1.16716	0.0973495	1.11882	0.0323679
LPG0670-C2	1.10326	0.0155793	0.912383	0.0537702	LPG0670-C2	1.09092	0.0832207	1.20326	0.0314024	1.05069	0.0537631	1.04985	0.094086	0.908529	0.00938263
LPG0693-C1	1.13674	0.0326688	1.07032	0.00849701	LPG0693-C1	0.969186	0.0794275	1.24592	0.0220204	1.20121	0.0517684	1.14961	0.0968246	1.12859	0.0216133
LPG0693-C2	1.07454	0.0245226	0.942487	0.0222552	LPG0693-C2	1.13917	0.0846059	1.18333	0.00471554	1.0791	0.0611817	1.04556	0.122183	0.988739	0.0756609
LPG0695-C1	1.13903	0.0455762	1.08321	0.0120632	LPG0695-C1	1.3255	0.0686519	1.26633	0.0413592	1.14562	0.0185686	1.25408	0.0894118	1.16613	0.0587364
LPG0695-C2	1.13303	0.0423503	1.01938	0.0552932	LPG0695-C2	1.05601	0.0815484	1.22929	0.0384214	1.14144	0.0850496	1.20227	0.109368	1.09363	0.0177889
LPG0696-C1	1.13389	0.0660678	1.11975	0.00860637	LPG0696-C1	1.45103	0.0217186	1.32367	0.00834136	1.2547	0.0428944	1.32772	0.044029	1.23168	0.0180104
LPG0696-C2	1.1396	0.0378127	1.0546	0.011749	LPG0696-C2	1.47653	0.0513589	1.28797	0.0192014	1.21498	0.0148549	1.33072	0.0513981	1.18078	0.0382319
LPG0716-C1	1.14245	0.0278785	1.1074	0.00583456	LPG0716-C1	1.41847	0.0674899	1.32354	0.012697	1.24917	0.0164104	1.32344	0.0783878	1.29312	0.0047124
LPG0716-C2	1.16604	0.00809712	1.08241	0.00492161	LPG0716-C2	1.26196	0.199659	1.2645	0.0200064	1.19973	0.0460547	1.31616	0.0354175	1.21908	0.0314734
LPG0717-C1	1.1706	0.0165522	1.07067	0.00220526	LPG0717-C1	1.16899	0.143285	1.28027	0.0569451	1.19235	0.119722	1.30203	0.0655498	1.20739	0.0344538
LPG0717-C2	1.11249	0.0196883	1.05858	0.00460755	LPG0717-C2	1.27333	0.302266	1.23565	0.0619307	1.14993	0.0122506	1.15831	0.0603406	1.06316	0.0470123
LPG0733-C1	1.2095	0.0671427	1.10837	0.0198449	LPG0733-C1	1.43691	0.104605	1.36609	0.12007	1.27204	0.0460704	1.24766	0.159097	1.28233	0.0044528
LPG0733-C2	1.11078	0.0343832	0.944164	0.0544203	LPG0733-C2	1.42998	0.0424047	1.24323	0.0576726	1.17428	0.0131093	1.25194	0.0887161	1.06933	0.102235
LPG0770-C1	1.20028	0.0160326	1.09998	0.0100687	LPG0770-C1	1.42907	0.0858804	1.30068	0.0196992	1.13443	0.2164	1.37696	0.0999315	1.25366	0.0631528
LPG0770-C2	1.10422	0.0974087	0.970649	0.0342662	LPG0770-C2	1.35689	0.103096	1.2447	0.0209006	1.05807	0.0452597	1.16631	0.0586145	1.14684	0.0325633
LPG0788-C1	1.18696	0.0367707	1.06705	0.0268612	LPG0788-C1	1.56911	0.00156911	1.34628	0.0498956	1.33033	0.035283	1.54694	0.0578316	1.34775	0.0672638
LPG0788-C2	1.07426	0.0781685	0.999693	0.0220526	LPG0788-C2	1.45927	0.0309079	1.31878	0.0148637	1.16321	0.0208476	1.29004	0.0374274	1.19852	0.0410624
LPG0796-C1	1.24821	0.0194469	1.04745	0.0846453	LPG0796-C1	1.54989	0.0638967	1.34078	0.0077623	1.26811	0.0898878	1.34956	0.0488327	1.30379	0.0574583
LPG0796-C2	1.11677	0.0592052	0.953787	0.00961249	LPG0796-C2	1.22234	0.0165316	1.23956	0.0102686	1.0197	0.039043	1.13262	0.0489327	1.07049	0.0638103
LPG0823-C1	1.20579	0.0254438	1.1036	0.0264259	LPG0823-C1	1.58689	0.0691536	1.34188	0.0152625	1.27204	0.0417213	1.2194	0.00342527	1.29801	0.0739701
LPG0823-C2	1.07397	0.0463414	0.85862	0.100625	LPG0823-C2	1.22665	0.0773851	1.20582	0.0274439	0.983914	0.0631205	1.08966	0.071963	1.15263	0.0360071
LPG0898-C1	1.21949	0.0617608	1.11605	0.0104336	LPG0898-C1	1.48477	0.0913088	1.28993	0.0171282	1.19494	0.0309161	1.37311	0.0335133	1.24518	0.104103
LPG0898-C2	1.1142	0.0369988	0.953963	0.0299448	LPG0898-C2	1.39847	0.133324	1.22049	0.00548878	1.00347	0.0177492	1.16545	0.0420091	1.10288	0.0808695
LPG0902-C1	1.24479	0.0194469	1.10704	0.0064439	LPG0902-C1	1.57382	0.0219301	1.38075	0.0407829	1.28827	0.0987057	1.45403	0.0715628	1.34544	0.0203615
LPG0902-C2	1.03317	0.0608177	0.924036	0.0830526	LPG0902-C2	1.53694	0.0327765	1.2244	0.0477675	1.04626	0.102543	1.1282	0.0961863	1.22204	0.0956875
LPG0926-C1	1.14331	0.069868	1.10625	0.00900465	LPG0926-C1	1.46084	0.0474553	1.2722	0.023513	1.13074	0.0329616	1.09737	0.0600054	1.1962	0.0626501
LPG0926-C2	1.13389	0.0773203	1.06184	0.0113275	LPG0926-C2	1.55773	0.0392878	1.28553	0.00834136	1.26565	0.00839111	1.23652	0.032675	1.21818	0.0929974
LPG0940-C1	1.2232	0.0395512	1.1254	0.00802143	LPG0940-C1	1.5444	0.0626253	1.31951	0.0280514	1.34386	0.0303265	1.25579	0.0739861	1.32616	0.0278896
LPG0940-C2	1.13275	0.0555736	0.926685	0.127689	LPG0940-C2	1.53302	0.0645309	1.21316	0.0114571	1.20748	0.0179272	1.13334	0.0612153	1.21086	0.0806141
LPG0944-C1	1.20551	0.0399553	1.08197	0.0148816	LPG0944-C1	1.44593	0.0415048	1.2568	0.0485403	1.19604	0.09253	1.12306	0.150227	1.24325	0.0635363
LPG0944-C2	1.06284	0.0216021	1.02512	0.0721799	LPG0944-C2	1.40514	0.134593	1.07673	0.143525	1.0304	0.0757587	0.997183	0.0846832	1.11677	0.0603875
LPG0945-C1	1.22947	0.0310102	1.13353	0.0210635	LPG0945-C1	1.48072	0.01524	1.27281	0.0493191	1.21301	0.0604491	1.08966	0.0553613	1.2903	0.0962175
LPG0945-C2	1.0734	0.0957725	1.08321	0.0123088	LPG0945-C2	1.49575	0.0216808	1.16426	0.00693248	1.04233	0.0143327	1.13548	0.0661678	1.17641	0.0138252
LPG0952-C1	1.26657	0.00983447	1.17696	0.0243271	LPG0952-C1	1.4424	0.0368295	1.3134	0.0193688	1.17809	0.0306834	1.22625	0.0700717	1.25199	0.024111
LPG0952-C2	1.16784	0.0477205	1.12267	0.0090461	LPG0952-C2	1.50556	0.0273733	1.24396	0.00528912	1.20933	0.0498322	1.29946	0.0945666	1.2687	0.0600385
LPG0963-C1	1.19723	0.0271686	1.12955	0.0237887	LPG0963-C1	1.29399	0.036271	1.19885	0.0522962	1.10529	0.0299289	1.11964	0.0504647	1.21343	0.0157556
LPG0963-C2	1.06484	0.0447008	1.0938	0.0102528	LPG0963-C2	1.39232	0.0385737	1.16805	0.0283534	1.08758	0.0463062	1.09523	0.102496	1.0435	0.118055
LPG0967-C1	1.34646	0.0111582	1.17378	0.0219164	LPG0967-C1	1.46163	0.0169241	1.33931	0.0425665	1.25655	0.0234103	1.30803	0.0540748	1.29377	0.0552201
LPG0967-C2	1.27446	0.0177668	1.15012	0.0127272	LPG0967-C2	1.58284	0.0592308	1.29311	0.0208319	1.26983	0.0762279	1.48942	0.0128543	1.29492	0.0290901
LPG0968-C1	1.14901	0.0427483	1.05019	0.0358364	LPG0968-C1	1.19252	0.131568	1.19445	0.0367492	1.10972	0.0515012	1.20998	0.0420788	1.17422	0.0229956
LPG0968-C2	1.13931	0.00340804	0.782875	0.217029	LPG0968-C2	1.43992	0.012683	1.11976	0.0325493	1.22433	0.00727939	1.3183	0.0181451	1.18425	0.0264895
LPG0969-C1	0.994079	0.0688074	0.988923	0.0260714	LPG0969-C1	0.654711	0.0767782	1.11707	0.00807926	1.12927	0.0655685	0.953938	0.0435293	0.901331	0.0348458
LPG0969-C2	0.991226	0.0173464	0.898876	0.024304	LPG0969-C2	0.8889	0.0230789	1.03602	0.031288	0.989079	0.0251409	0.984766	0.0197511	0.815979	0.0597538
LPG1001-C1	1.12476	0.0662123	1.04401	0.0090925	LPG1001-C1	1.13996	0.137399	1.22159	0.0536904	1.14107	0.0446847	1.03615	0.0554958	1.06162	0.0576513
LPG1001-C2	1.04201	0.0242108	0.886958	0.0480147	LPG1001-C2	1.09942	0.0450783	1.14715	0.0218569	0.956614	0.0501498	0.972777	0.00342527	0.857627	0.0326727
LPG1083-C1	1.1162	0.0396019	1.03792	0.0308418	LPG1083-C1	1.02345	0.234928	1.14201	0.0461794	1.09348	0.0229088	1.06312	0.0564109	1.05867	0.0348458
LPG1083-C2	1.03203	0.0318119	0.924566	0.030866	LPG1083-C2	0.965002	0.179227	1.14898	0.0347425	0.998056	0.00812745	1.02701	0.0181518	0.930124	0.0715447
LPG1098-C1	1.12733	0.0294297	1.06891	0.0317458	LPG1098-C1	1.19645	0.224733	1.28394	0.0496362	1.20047	0.0163662	1.23738	0.059926	1.19543	0.0329748
LPG1098-C2	1.07055	0.0338695	0.973032	0.0693139	LPG1098-C2	1.02881	0.110333	1.25607	0.0227691	1.08168	0.0589413	1.13776	0.0161872	0.997608	0.0488165
LPG1099-C1	1.16214	0.0589838	1.10281	0.0074156	LPG1099-C1	1.25293	0.0971539	1.35741	0.0569718	1.20453	0.0697317	1.23767	0.0120292	1.15918	0.0522402
LPG1099-C2	1.08938	0.0367175	1.02256	0.0191933	LPG1099-C2	1.25529	0.0298131	1.23406	0.0293968	1.11488	0.0735034	1.12092	0.0421949	0.999536	0.0884573
LPG1101-C1	1.10507	0.0719077	1.07659	0.0202184	LPG1101-C1	1.24117	0.210647	1.20766	0.0897463	1.11746	0.0689044	1.11279	0.0436722	1.09247	0.164058
LPG1101-C2	1.11648	0.0260654	1.01223	0.0316455	LPG1101-C2	1.15094	0.145899	1.237	0.0232368	1.0636	0.0695441	1.14789	0.0455139	1.01072	0.143992
LPG1106-C1	1.22548	0.106505	1.0983	0.0255332	LPG1106-C1	1.41063	0.0781515	1.36425	0.0146694	1.15768	0.0485633	1.42663	0.131691	1.22705	0.0259488
LPG1106-C2	1.24631	0.12173	1.10572	0.0716695	LPG1106-C2	1.40958	0.0462909	1.27624	0.018026	1.12447	0.0556994	1.23438	0.0767238	1.12641	0.0657372
LPG1108-C1	1.23984	0.021423	1.10175	0.0636563	LPG1108-C1	1.59735	0.0437385	1.40386	0.0403519	1.28606	0.0311995	1.54937	0.0346923	1.3412	0.0361857
LPG1108-C2	1.15072	0.0240556	1.01382	0.0398639	LPG1108-C2	1.55381	0.0258903	1.39689	0.0112598	1.27721	0.0490689	1.40393	0.0844056	1.19338	0.0361857
LPG1109-C1	1.17212	0.0782608	1.10386	0.0137718	LPG1109-C1	1.46659	0.0537711	1.28064	0.0447596	1.17907	0.0140772	1.27805	0.12452	1.26909	0.0781095
LPG1109-C2	1.085	0.0127261	0.953434	0.0544658	LPG1109-C2	1.22626	0.211345	1.19555	0.0989938	0.99904	0.101046	1.06654	0.0660106	1.04427	0.0471744
LPG1111-C1	1.17583	0.135412	1.10757	0.0349699	LPG1111-C1	1.63972	0.0174729	1.35435	0.0261421	1.38235	0.0249088	1.5114	0.100181	1.41832	0.0609301
LPG1111-C2	1.11278	0.0430381	0.980713	0.0505204	LPG1111-C2	1.43142	0.058576	1.31291	0.0108461	1.07578	0.0145088	1.24209	0.059119	1.13219	0.0696119
LPG1120-C1	1.15557	0.0395196	1.05143	0.0180922	LPG1120-C1	1.4679	0.0901248	1.2112	0.0203441	1.20859	0.0581728	1.28747	0.0725583	1.22705	0.0561618
LPG1120-C2	1.0306	0.0440945	0.812008	0.0815027	LPG1120-C2	1.03051	0.140388	1.09874	0.0246341	0.907547	0.0378728	0.959076	0.0285896	0.901588	0.0399165
LPG1121-C1	1.1901	0.066349	1.11181	0.0162398	LPG1121-C1	1.54348	0.0442236	1.30998	0.0452775	1.25138	0.0556603	1.36283	0.0999254	1.34505	0.0454447
LPG1121-C2	1.06513	0.0365025	0.84988	0.0983462	LPG1121-C2	1.22155	0.150485	1.10656	0.00515172	0.892421	0.0414836	1.01431	0.0491296	0.992981	0.0368992
LPG1124-C1	1.26257	0.0352684	1.15418	0.0227621	LPG1124-C1	1.67934	0.0816779	1.41596	0.0159968	1.40535	0.0276994	1.51868	0.029709	1.39789	0.106013
LPG1124-C2	1.19438	0.0261838	1.02653	0.0446027	LPG1124-C2	1.53459	0.0892877	1.30447	0.0356796	1.10455	0.0130607	1.15517	0.0385121	1.1669	0.024111
LPG1129-C1	1.36786	0.00798916	1.17458	0.0222279	LPG1129-C1	1.6779	0.0488528	1.43515	0.00954449	1.30266	0.104606	1.37525	0.131096	1.38722	0.0288712
LPG1129-C2	1.20674	0.0347365	1.06891	0.0204324	LPG1129-C2	1.63658	0.0903976	1.36767	0.0335263	1.35726	0.2271	1.49085	0.302946	1.23708	0.0463519
LPG1137-C1	1.26371	0.0239471	1.13459	0.00923538	LPG1137-C1	1.56179	0.035273	1.33638	0.0189381	1.3093	0.0490818	1.28405	0.0932548	1.352	0.0223351
LPG1137-C2	1.05114	0.0578888	0.859415	0.0537842	LPG1137-C2	1.02424	0.0876398	0.810483	0.0938343	0.779654	0.0245751	0.745853	0.0828994	0.74541	0.135045
LPG1144-C1	1.27294	0.0151555	1.14518	0.0233783	LPG1144-C1	1.58951	0.043654	1.36719	0.0225832	1.29073	0.0251445	1.33971	0.0528865	1.3385	0.0316462
LPG1144-C2	1.13674	0.00523013	1.02097	0.0853758	LPG1144-C2	1.50125	0.0562021	1.19115	0.0423468	1.19531	0.0229247	1.13319	0.00973846	1.20932	0.0107975
LPG1145-C1	1.17241	0.0565639	1.11366	0.00912843	LPG1145-C1	1.47732	0.0366984	1.33931	0.00912179	1.26761	0.0375842	1.23267	0.121395	1.2768	0.0338032
LPG1145-C2	0.97268	0.133289	1.06643	0.0122326	LPG1145-C2	1.45299	0.110054	1.17746	0.00896314	1.08279	0.0474577	1.037	0.129878	1.12062	0.0853312
LPG1147-C1	1.22634	0.0629446	1.12955	0.026889	LPG1147-C1	1.49222	0.105703	1.309	0.0252524	1.3141	0.0431496	1.1997	0.10913	1.32243	0.0303183
LPG1147-C2	1.06941	0.00279562	1.09751	0.0182466	LPG1147-C2	1.41011	0.0308414	1.19445	0.0313567	1.1075	0.050627	1.10208	0.028811	1.21703	0.0453574
LPG1148-C1	1.19799	0.0230909	1.17458	0.0331113	LPG1148-C1	1.53027	0.0739135	1.32978	0.0355411	1.33156	0.0259122	1.29561	0.0426558	1.38362	0.0312331
LPG1148-C2	1.02375	0.0629895	1.10528	0.0104515	LPG1148-C2	1.57813	0.0751359	1.21572	0.0207931	1.17797	0.0499322	1.32772	0.0383308	1.32076	0.039172
LPG1151-C1	1.26229	0.0370295	1.15736	0.0342239	LPG1151-C1	1.51681	0.070546	1.31291	0.0610617	1.2488	0.0665683	1.22924	0.0241141	1.30855	0.017542
LPG1151-C2	0.991512	0.0505397	1.11658	0.0183794	LPG1151-C2	1.49144	0.0793551	1.18712	0.0332227	1.11709	0.0103298	1.22411	0.115179	1.17615	0.0728138
LPG1152-C1	1.23689	0.0315928	1.10545	0.0183182	LPG1152-C1	1.40239	0.0449576	1.2601	0.023865	1.16764	0.057234	1.24209	0.0126916	1.19903	0.0192863
LPG1152-C2	1.05942	0.141437	1.12585	0.0841489	LPG1152-C2	1.41259	0.101434	1.18333	0.00943109	1.19235	0.0184903	1.26007	0.0621505	1.16458	0.00556154
LPG1158-C1	1.16699	0.0452751	1.02229	0.0178214	LPG1158-C1	1.29687	0.0742804	1.16291	0.0394781	1.11009	0.021734	1.13719	0.0690315	1.16497	0.0557489
LPG1158-C2	1.10422	0.0271126	0.830017	0.338488	LPG1158-C2	1.32001	0.0429981	1.0661	0.0455676	1.21744	0.0349003	1.29432	0.0522541	1.17615	0.0485253
LPG1166-C1	0.994365	0.0448499	1.00005	0.0225474	LPG1166-C1	0.846534	0.149357	1.16377	0.013865	1.18399	0.0200353	1.02202	0.0757103	0.976013	0.0517196
LPG1166-C2	0.956131	0.0509248	0.909735	0.028193	LPG1166-C2	0.773571	0.0355395	1.05179	0.0287709	0.987234	0.0234258	0.984766	0.0531009	0.81855	0.0119813
LPG1183-C1	1.12229	0.0488812	1.04083	0.015961	LPG1183-C1	1.09877	0.164537	1.2524	0.0132499	1.2258	0.0223474	1.17615	0.0146244	1.09209	0.0487536
LPG1183-C2	1.00663	0.0728771	0.900818	0.00822861	LPG1183-C2	1.05863	0.0115661	1.21242	0.0249379	1.05401	0.0428097	1.06398	0.0219937	0.925111	0.0328513
LPG1227-C1	1.14587	0.032775	1.05196	0.00560566	LPG1227-C1	1.11956	0.264237	1.29677	0.129827	1.22998	0.144288	1.14233	0.265	1.12795	0.0893882
LPG1227-C2	1.01691	0.0287374	0.909205	0.051292	LPG1227-C2	0.920675	0.0380138	1.12551	0.0357799	0.965099	0.0117129	0.99547	0.0361247	0.87228	0.0260707
LPG1273-C1	1.12847	0.0133546	1.07182	0.0209812	LPG1273-C1	1.09955	0.293387	1.33785	0.00293387	1.244	0.0145338	1.23538	0.0318722	1.12949	0.193275
LPG1273-C2	1.05371	0.0429712	0.963233	0.0671253	LPG1273-C2	1.00462	0.0757559	1.19739	0.0372532	1.02855	0.036764	1.06269	0.072735	0.922411	0.0246799
LPG1290-C1	1.20522	0.0368886	1.11375	0.00900984	LPG1290-C1	1.19488	0.224441	1.32244	0.0519125	1.17133	0.0764075	1.30032	0.0947216	1.17281	0.0332383
LPG1290-C2	1.13522	0.00263574	1.0072	0.0259978	LPG1290-C2	1.12113	0.222413	1.22709	0.0355613	1.05622	0.0729968	1.00489	0.0894227	1.00262	0.0531806
LPG1312-C1	1.21207	0.0380702	1.10228	0.0302184	LPG1312-C1	1.50634	0.0591008	1.37452	0.043069	1.24437	0.0335076	1.37981	0.00973846	1.22166	0.107238
LPG1312-C2	1.19153	0.00994969	0.949991	0.0205488	LPG1312-C2	1.24352	0.07449	1.26597	0.00146694	1.05881	0.0226218	1.10765	0.0555552	1.01239	0.0255483
LPG1316-C1	1.19809	0.0473551	1.09459	0.0370464	LPG1316-C1	1.44358	0.16155	1.38992	0.043853	1.29455	0.0244084	1.45974	0.0611374	1.28284	0.0491989
LPG1316-C2	1.09851	0.0205118	1.03606	0.0205602	LPG1316-C2	1.25293	0.168397	1.29824	0.0222472	1.12398	0.0172304	1.23952	0.049978	1.12448	0.0258416
LPG1317-C1	1.22662	0.0363117	1.08877	0.0371875	LPG1317-C1	1.43927	0.137625	1.35985	0.00508162	1.21843	0.0139476	1.46088	0.130812	1.3412	0.0520273
LPG1317-C2	1.12153	0.0244073	1.02256	0.023054	LPG1317-C2	1.2851	0.0546492	1.25973	0.0143418	1.04589	0.0214314	1.12392	0.0794778	1.02344	0.0392756
LPG1318-C1	1.20551	0.0911827	1.06891	0.0566607	LPG1318-C1	1.50791	0.169498	1.37305	0.0104417	1.24917	0.0625907	1.44632	0.0884899	1.26716	0.0866409
LPG1318-C2	1.11363	0.070659	0.950785	0.0587322	LPG1318-C2	1.16624	0.258223	1.26047	0.0167417	0.952925	0.0384694	1.08581	0.044682	1.01188	0.0304878
LPG1328-C1	1.18097	0.034547	1.08956	0.0569406	LPG1328-C1	1.6252	0.0684723	1.31878	0.0762337	1.32627	0.0758736	1.47972	0.0248775	1.37475	0.0462984
LPG1328-C2	1.07911	0.0531291	0.85809	0.108763	LPG1328-C2	1.16742	0.125503	1.17648	0.0477149	1.00826	0.0147753	1.09266	0.0680903	1.04787	0.0228962
LPG1340-C1	1.14854	0.0170942	1.11366	0.0239767	LPG1340-C1	1.6847	0.0676782	1.20802	0.175961	1.34238	0.00596392	1.42377	0.0300729	1.34557	0.0363169
LPG1340-C2	1.12562	0.0454557	0.926243	0.00705364	LPG1340-C2	1.22914	0.035447	1.17685	0.0402161	0.957352	0.0228096	1.03657	0.00910279	1.02344	0.0487861
LPG1354-C1	1.20066	0.0722127	1.12797	0.0810373	LPG1354-C1	1.62089	0.042453	1.26193	0.0741481	1.27684	0.0603094	1.38153	0.0202883	1.29917	0.0474656
LPG1354-C2	1.09708	0.057015	0.929421	0.0386247	LPG1354-C2	1.28249	0.0756814	1.19555	0.0203265	0.918861	0.0204655	1.04899	0.072735	0.99131	0.0132989
LPG1355-C1	1.17241	0.04707	1.09407	0.0411965	LPG1355-C1	1.40958	0.00919414	1.23846	0.0902087	1.19383	0.0202873	1.30503	0.00746521	1.30958	0.0381904
LPG1355-C2	1.12362	0.0294758	0.937808	0.0194065	LPG1355-C2	1.22391	0.10893	1.0749	0.0789005	0.924764	0.00665424	0.934671	0.0555728	1.06394	0.0287576
LPG1356-C1	1.19913	0.0268228	1.09248	0.0320668	LPG1356-C1	1.49928	0.0731559	1.2491	0.20106	1.15399	0.0776479	1.18129	0.136198	1.26446	0.0809418
LPG1356-C2	1.13104	0.00395361	0.954493	0.0148312	LPG1356-C2	1.30511	0.143264	1.0716	0.0637682	0.934847	0.0409043	0.835767	0.0775177	1.00956	0.0894514
LPG1377-C1	1.32335	0.0430128	1.14677	0.00583456	LPG1377-C1	1.71817	0.0345916	1.46596	0.00807926	1.40744	0.0472431	1.51354	0.0303601	1.43143	0.0327212
LPG1377-C2	1.16499	0.0261983	1.08586	0.0278005	LPG1377-C2	1.59108	0.0280398	1.2711	0.0265268	1.22113	0.0631449	1.23781	0.0692065	1.27359	0.0134766
LPG1387-C1	1.2386	0.0349344	1.11472	0.00995189	LPG1387-C1	1.38186	0.0276419	1.29751	0.0244441	1.18498	0.0179525	1.20998	0.100298	1.33066	0.0169908
LPG1387-C2	1.14245	0.0161808	1.02582	0.0212227	LPG1387-C2	1.46045	0.0780398	1.08553	0.0465122	1.01306	0.0441146	0.94823	0.0406127	1.10288	0.0101148
LPG1408-C1	1.18953	0.0231168	1.13167	0.0172209	LPG1408-C1	1.41141	0.0806274	1.31034	0.0379967	1.19826	0.0417561	1.16459	0.115524	1.22474	0.0747646
LPG1408-C2	1.03916	0.103268	1.0215	0.0195027	LPG1408-C2	1.40121	0.0985254	0.958277	0.17612	0.993506	0.0188355	0.953082	0.0904136	1.16715	0.0371589
LPG1426-C1	1.14854	0.0225198	1.084	0.00360549	LPG1426-C1	1.42671	0.0795914	1.19629	0.0499836	1.13628	0.0382542	1.06398	0.0975689	1.24531	0.0170607
LPG1426-C2	1.04858	0.171258	1.10651	0.0537781	LPG1426-C2	1.61657	0.0598237	1.21426	0.0136236	1.23035	0.0266816	1.28619	0.0585812	1.29762	0.0750333
LPG1449-C1	1.38697	0.0154077	1.27336	0.0288958	LPG1449-C1	1.51341	0.137704	1.47232	0.00896314	1.42158	0.0141799	1.45974	0.0277391	1.49082	0.111441
LPG1449-C2	1.25059	0.0514845	1.23893	0.0867585	LPG1449-C2	1.71072	0.0902238	1.19225	0.163225	1.21449	0.0510767	1.28234	0.123289	1.31498	0.0851824
LPG1453-C1	1.25059	0.019129	1.13035	0.0128442	LPG1453-C1	1.40161	0.0366732	1.29164	0.0191078	1.25138	0.0307661	1.26564	0.0280371	1.29492	0.0309141
LPG1453-C2	1.18439	0.0177882	1.17696	0.0212403	LPG1453-C2	1.42122	0.0541797	1.15485	0.0350098	1.12632	0.0608963	1.30803	0.0393875	1.17885	0.052737
LPG1483-C1	1.12875	0.0304682	0.973827	0.0228257	LPG1483-C1	0.953234	0.0671913	0.939207	0.0319684	0.854054	0.0387889	0.821209	0.0503896	0.849529	0.0743004
LPG1483-C2	1.13674	0.0404588	1.20486	0.02066	LPG1483-C2	1.44044	0.0513908	1.0826	0.0406794	1.11045	0.0641938	1.23181	0.0317454	1.16034	0.0291412
LPG1484-C1	1.19124	0.038177	1.01594	0.0359718	LPG1484-C1	1.402	0.102145	1.24433	0.0224837	1.25249	0.0294491	1.34057	0.0313425	1.27757	0.0204004
LPG1484-C2	1.15015	0.0074185	0.81651	0.391181	LPG1484-C2	1.52047	0.073698	1.12477	0.0356595	1.27647	0.0212143	1.32216	0.0747437	1.2579	0.0335234
LPG1491-C1	1.02261	0.0666339	0.971443	0.0217279	LPG1491-C1	1.09053	0.139082	1.2546	0.0423024	1.26319	0.0178308	1.15517	0.0549914	1.10096	0.0731601
LPG1491-C2	0.95499	0.0455226	0.969589	0.0473321	LPG1491-C2	0.893869	0.0526139	1.09103	0.0449176	1.01749	0.0118974	0.979628	0.0455917	0.880764	0.0385521
LPG1496-C1	1.07625	0.0165391	1.00455	0.0126645	LPG1496-C1	1.05013	0.0976752	1.24726	0.0470241	1.21523	0.0378248	1.13077	0.0574925	1.0782	0.0649193
LPG1496-C2	0.972395	0.00861669	0.954758	0.0469193	LPG1496-C2	0.893608	0.154749	1.07893	0.0411179	0.952925	0.0387889	0.887146	0.0304445	0.833332	0.0575273
LPG1525-C1	1.17469	0.0358181	1.08409	0.0222804	LPG1525-C1	1.15094	0.150299	1.29421	0.113353	1.2595	0.0778766	1.32901	0.109296	1.24286	0.0716928
LPG1525-C2	1.01291	0.0424847	0.978329	0.026597	LPG1525-C2	0.955195	0.0832996	1.12441	0.0483941	0.918984	0.0567884	0.897421	0.0446272	0.858012	0.0458335
LPG1527-C1	1.09879	0.076359	1.06573	0.0476442	LPG1527-C1	1.22744	0.257338	1.28284	0.0308755	1.10566	0.0467644	1.16031	0.0970175	1.11638	0.038969
LPG1527-C2	1.01862	0.0494289	0.930128	0.0124898	LPG1527-C2	0.866933	0.105372	1.14715	0.0190702	0.928207	0.0466186	0.905128	0.0381038	0.891176	0.0527971
LPG1551-C1	1.08966	0.0692814	1.04825	0.0308554	LPG1551-C1	1.31491	0.119039	1.18529	0.0453408	1.05844	0.180868	1.14276	0.187601	1.0971	0.139243
LPG1551-C2	0.994365	0.0732715	0.916356	0.00280283	LPG1551-C2	0.889293	0.0902965	1.02979	0.0435329	0.869671	0.0182134	0.906841	0.0632594	0.83796	0.038498
LPG1588-C1	1.14549	0.0205858	1.05584	0.0467125	LPG1588-C1	1.20037	0.139707	1.22086	0.0732135	1.18535	0.0647441	1.29176	0.104207	1.20083	0.0768724
LPG1588-C2	1.02261	0.0421409	0.919534	0.0673402	LPG1588-C2	1.06699	0.06651	1.17135	0.0375051	1.00273	0.0537968	0.992901	0.088101	0.972285	0.0495842
LPG1598-C1	0.967069	0.0205541	0.921299	0.0127272	LPG1598-C1	0.796715	0.330352	0.682493	0.11282	0.727882	0.0397318	0.840476	0.183459	0.994395	0.0309013
LPG1598-C2	1.02432	0.0420739	0.830547	0.0993025	LPG1598-C2	0.907337	0.0685442	1.03566	0.124727	0.802405	0.113083	0.792522	0.27981	0.843359	0.0618458
LPG1602-C1	1.15006	0.00886506	1.01382	0.0695214	LPG1602-C1	1.39337	0.038339	1.26377	0.0745545	1.13517	0.0877206	1.29604	0.112186	1.20777	0.0568146
LPG1602-C2	1.05628	0.0583036	0.916621	0.0565574	LPG1602-C2	0.965394	0.06056	1.14825	0.0441282	0.878402	0.0604896	0.96764	0.0546436	0.888091	0.0684906
LPG1621-C1	1.09737	0.156351	1.03924	0.0681904	LPG1621-C1	1.58166	0.0205188	1.35068	0.0324803	1.24031	0.0673071	1.42106	0.0757233	1.2957	0.121345
LPG1621-C2	1.08082	0.0370764	0.911589	0.062257	LPG1621-C2	1.04032	0.0658527	1.15008	0.0260493	0.91013	0.0334209	0.988762	0.0147658	0.922797	0.0409536
LPG1625-C1	1.32363	0.0415952	1.17537	0.0123694	LPG1625-C1	1.86044	0.0430386	1.60043	0.0221988	1.54984	0.0588227	1.78542	0.0628252	1.65471	0.019567
LPG1625-C2	1.27598	0.0339847	1.07632	0.0233222	LPG1625-C2	1.42161	0.158229	1.4552	0.0249379	1.21523	0.0365561	1.3644	0.0449981	1.25906	0.0323893
LPG1633-C1	1.97846	0.0568405	1.67592	0.0297128	LPG1633-C1	2.87578	0.138606	2.43255	0.0278171	2.16041	0.0748296	2.39255	0.130991	2.21348	0.0689019
LPG1633-C2	1.79728	0.0439206	1.51305	0.0379444	LPG1633-C2	2.42388	0.164975	2.29429	0.0706875	1.86269	0.0348248	2.12966	0.0242405	1.87644	0.0176995
LPG1639-C1	1.2192	0.0475655	1.11199	0.0042814	LPG1639-C1	1.40671	0.265189	1.36865	0.0424314	1.26417	0.0500937	1.3624	0.103351	1.31613	0.0892639
LPG1639-C2	1.07854	0.0326023	0.936749	0.0191543	LPG1639-C2	1.23907	0.0684918	1.08993	0.0281662	0.894635	0.0508827	0.877441	0.0277391	0.986425	0.0276361
LPG1642-C1	1.19894	0.019691	1.08427	0.0375691	LPG1642-C1	1.38788	0.144025	1.29714	0.0206547	1.14624	0.0297678	1.18258	0.127477	1.22628	0.0422711
LPG1642-C2	2.45838	0.0637568	2.05227	0.0455437	LPG1642-C2	3.14763	0.183869	2.80075	0.083434	2.42603	0.0338015	2.77404	0.041913	2.50578	0.0771607
LPG1654-C1	1.96305	0.0736299	1.63249	0.0201188	LPG1654-C1	2.78164	0.123846	2.30823	0.140165	2.0892	0.0527597	2.34331	0.136935	2.16219	0.115933
LPG1654-C2	1.7987	0.03815	1.53079	0.0723223	LPG1654-C2	2.44036	0.174773	2.1553	0.122963	1.87265	0.0987645	2.07614	0.0538755	1.88994	0.0492693
LPG1660-C1	1.24431	0.0774711	1.11631	0.037288	LPG1660-C1	1.5236	0.00873643	1.27073	0.0722271	1.22002	0.019405	1.28105	0.0803419	1.20507	0.185122
LPG1660-C2	1.07825	0.022275	1.02468	0.0272071	LPG1660-C2	1.2596	0.130964	1.08651	0.0388761	0.952556	0.076551	0.922683	0.10823	1.03399	0.0396674
LPG1661-C1	1.15729	0.018846	1.1036	0.021991	LPG1661-C1	1.3663	0.125145	1.2623	0.0493917	1.17834	0.0224285	1.07254	0.0900438	1.21137	0.0177443
LPG1661-C2	1.08824	0.0697942	1.01514	0.0410236	LPG1661-C2	1.08975	0.223565	0.928571	0.109782	0.916032	0.0524838	0.817356	0.134289	0.95866	0.0649864
LPG1663-C1	1.21407	0.0377538	1.13803	0.016579	LPG1663-C1	1.50674	0.047875	1.27183	0.00254081	1.22076	0.0210899	1.24908	0.0300729	1.27796	0.0467607
LPG1663-C2	1.06456	0.0261818	1.08374	0.0421003	LPG1663-C2	1.30158	0.0964077	1.03175	0.0263369	0.981332	0.0679991	0.986479	0.0471934	1.04157	0.0794384
LPG1666-C1	1.24631	0.0416017	1.15922	0.055516	LPG1666-C1	1.51733	0.100554	1.28614	0.0209649	1.2274	0.0905626	1.22111	0.0210452	1.30611	0.0692736
LPG1666-C2	1.10441	0.0150693	1.15966	0.0144608	LPG1666-C2	1.42279	0.0805446	1.1035	0.0474492	1.03815	0.0959877	1.11607	0.036825	1.1399	0.10902
LPG1667-C1	1.24745	0.0643533	1.12346	0.0838109	LPG1667-C1	1.52047	0.0259259	1.30753	0.0256749	1.27204	0.0245455	1.31873	0.0914618	1.36087	0.018354
LPG1667-C2	1.07882	0.0156592	1.04666	0.0809478	LPG1667-C2	1.40749	0.0931563	1.0826	0.0320272	1.06434	0.0910422	1.11792	0.118806	1.20726	0.0453486
LPG1670-C1	1.25544	0.0732633	1.05354	0.0886861	LPG1670-C1	1.31609	0.0778609	1.25423	0.0425159	1.21892	0.075313	1.29475	0.0466202	1.25713	0.032478
LPG1670-C2	1.04392	0.038473	1.02468	0.169778	LPG1670-C2	1.18193	0.134287	1.00339	0.0714746	1.03298	0.0601361	1.01559	0.0757442	1.04041	0.0729661
LPG1683-C1	1.1706	0.0645857	0.894904	0.144604	LPG1683-C1	1.22587	0.123295	1.20106	0.0796335	1.20379	0.0348873	1.28662	0.00256895	1.19775	0.0480325
LPG1683-C2	1.10326	0.0291052	1.05866	0.0546817	LPG1683-C2	1.12034	0.180732	0.94104	0.039896	1.03704	0.101943	1.01388	0.0428045	0.983726	0.060746
LPG1684-C1	1.20181	0.0606806	1.23153	0.0650695	LPG1684-C1	1.17101	0.0314287	1.32458	0.15853	1.27222	0.0134698	1.40894	0.0436144	1.34978	0.152527
LPG1684-C2	1.23329	0.158132	1.2654	0.0165185	LPG1684-C2	1.38889	0.107253	1.49357	0.252377	1.30717	0.0325351	1.45249	0.0559309	1.47918	0.155333
LPG1685-C1	0.982481	0.13552	1.14502	0.0345663	LPG1685-C1	1.07092	0.0280412	0.990977	0.063593	1.09255	0.0309437	1.1308	0.0799008	1.08162	0.100617
LPG1685-C2	1.05803	0.173416	1.17957	0.0364448	LPG1685-C2	1.21708	0.0523069	1.23754	0.0162002	1.15173	0.00851122	1.30921	0.0132273	1.28261	0.0136216
LPG1687-C1	1.04327	0.0973216	1.27392	0.0106433	LPG1687-C1	1.23934	0.0301916	1.2918	0.0704635	1.29729	0.0780949	1.29446	0.0596471	1.39694	0.0766018
LPG1687-C2	1.26374	0.0510267	1.27218	0.0417037	LPG1687-C2	1.44993	0.0539315	1.51457	0.0121301	1.38236	0.0326905	1.44406	0.0112378	1.49672	0.0452045
LPG1689-C1	0.946873	0.0932924	1.14008	0.0574206	LPG1689-C1	1.09135	0.0729061	1.16069	0.034502	1.1229	0.0311791	1.16311	0.0129255	1.19192	0.0946003
LPG1689-C2	1.14783	0.0598053	1.22631	0.014992	LPG1689-C2	1.36819	0.0346438	1.26085	0.0540713	1.24681	0.00747168	1.26144	0.0587639	1.35173	0.034406
LPG1692-C1	0.930462	0.120458	1.14995	0.0410067	LPG1692-C1	1.21461	0.0401655	1.24446	0.0111184	1.22386	0.0126492	1.21415	0.054211	1.22622	0.0189457
LPG1692-C2	1.15227	0.0439701	1.22892	0.0335148	LPG1692-C2	1.47284	0.0373761	1.37411	0.026898	1.32164	0.0324661	1.31693	0.0214729	1.50608	0.0168641
LPG1702-C1	0.971644	0.250646	1.1035	0.0522564	LPG1702-C1	1.17921	0.0223443	1.13411	0.0468366	1.12926	0.0334218	1.04699	0.0734812	1.22466	0.076871
LPG1702-C2	1.21533	0.0473399	1.22224	0.022448	LPG1702-C2	1.42481	0.0453994	1.36161	0.0145921	1.15185	0.0862553	1.24506	0.00823095	1.2917	0.0280202
LPG1716-C1	0.941919	0.235708	1.09934	0.0277089	LPG1716-C1	1.02693	0.090951	1.11262	0.042744	1.09784	0.049595	1.01562	0.0551374	1.10617	0.17939
LPG1716-C2	1.11625	0.100455	0.983601	0.058894	LPG1716-C2	1.37327	0.0266091	1.14321	0.134421	1.14232	0.0857035	1.16101	0.0821134	1.29326	0.0666042
LPG1717-C1	0.958949	0.160561	1.09334	0.033717	LPG1717-C1	1.09135	0.0682992	1.15304	0.0808526	1.07172	0.061006	0.997707	0.0901318	1.17984	0.124372
LPG1717-C2	1.18158	0.0453948	1.11831	0.0204134	LPG1717-C2	1.44707	0.059248	1.32373	0.0142983	1.28352	0.0675803	1.27924	0.0211332	1.33458	0.0189671
LPG1718-C1	1.04317	0.0357879	1.0675	0.0616051	LPG1718-C1	0.950785	0.037406	1.11347	0.0396645	0.977584	0.0157446	0.860161	0.0576509	1.08253	0.0480627
LPG1718-C2	1.30079	0.0441543	1.11918	0.033981	LPG1718-C2	1.27878	0.0853506	1.07656	0.0532607	1.0876	0.173329	1.23932	0.0989136	1.23116	0.012982
LPG1751-C1	1.0215	0.140903	1.09624	0.0355156	LPG1751-C1	1.06793	0.0743747	1.12646	0.0454239	1.12114	0.0600175	1.01889	0.0448047	1.16464	0.0851381
LPG1751-C2	1.10169	0.0931992	1.05008	0.0555504	LPG1751-C2	1.36038	0.0217916	1.18036	0.119547	1.22775	0.0427431	1.23827	0.0549761	1.41773	0.0304853
LPG1752-C1	0.972573	0.253738	1.07012	0.0564266	LPG1752-C1	1.04372	0.0466363	1.06527	0.113569	1.06995	0.0517059	0.941869	0.110349	1.14944	0.0620688
LPG1752-C2	1.24722	0.026332	1.08173	0.0475462	LPG1752-C2	1.37444	0.0374631	1.24264	0.0438812	1.26422	0.00907798	1.18699	0.134321	1.3681	0.148959
LPG1776-C1	1.03017	0.165754	1.08986	0.0541749	LPG1776-C1	1.09018	0.0508346	1.11007	0.0581133	1.11373	0.0680739	1.02966	0.0512164	1.19166	0.00784723
LPG1776-C2	1.17869	0.0297339	1.12266	0.051989	LPG1776-C2	1.39279	0.0410144	1.29848	0.00606507	1.32129	0.0782395	1.34503	0.0507973	1.42708	0.0263819
LPG1797-C1	1.0924	0.101584	1.0855	0.0534723	LPG1797-C1	1.10151	0.0497575	1.12354	0.0467894	1.11173	0.0141437	0.9956	0.0510926	1.18335	0.0274062
LPG1797-C2	1.14938	0.0549867	1.15808	0.0234638	LPG1797-C2	1.37561	0.0840159	1.29581	0.0590252	1.30682	0.0526121	1.25957	0.046533	1.39265	0.0830704
LPG1798-C1	1.37015	0.103676	1.25447	0.0128748	LPG1798-C1	1.29687	0.0464988	1.33077	0.0655553	1.58146	0.0603818	1.13502	0.0990706	1.87909	0.07398
LPG1798-C2	1.55191	0.118505	1.38231	0.0188089	LPG1798-C2	1.48299	0.112262	1.4739	0.0695745	1.76749	0.0872054	1.39349	0.0781446	2.05488	0.10084
LPG1803-C1	1.25806	0.327114	1.15082	0.0886001	LPG1803-C1	1.2616	0.182947	1.04111	0.0969865	1.05854	0.0221616	1.1726	0.266055	1.4063	0.298968
LPG1803-C2	1.31008	0.0927034	1.22195	0.0974337	LPG1803-C2	1.55679	0.180192	1.39232	0.146822	1.26516	0.042431	1.31201	0.0688746	1.46866	0.119985
LPG1822-C1	0.970096	0.205035	1.10321	0.0293093	LPG1822-C1	1.08823	0.0446954	1.03614	0.0564257	1.01877	0.0307309	0.903707	0.0257618	1.04069	0.0506243
LPG1822-C2	1.1695	0.0430163	1.17986	0.00663725	LPG1822-C2	1.36767	0.00888114	1.30091	0.00145678	1.19421	0.100715	1.13783	0.0584159	1.33874	0.0211676
LPG1836-C1	0.982172	0.114278	1.09683	0.0323007	LPG1836-C1	1.10541	0.0613898	1.03529	0.0281854	1.02842	0.0176549	0.959779	0.0782655	1.1167	0.050059
LPG1836-C2	1.1661	0.0430059	1.2205	0.00413301	LPG1836-C2	1.41141	0.0257747	1.32531	0.0260156	1.27046	0.0529756	1.21368	0.0270205	1.37394	0.0992309
LPG1851-C1	0.897125	0.0818788	1.11802	0.0269752	LPG1851-C1	1.12493	0.0549157	1.02885	0.0584456	1.05866	0.0412375	0.967154	0.0208512	1.05966	0.0382638
LPG1851-C2	1.1277	0.129319	1.19641	0.0332725	LPG1851-C2	1.36767	0.0212053	1.25089	0.0230491	1.20398	0.0206721	1.21579	0.0653311	1.33536	0.0726886
LPG1884-C1	0.928914	0.181289	1.08289	0.0398742	LPG1884-C1	1.15578	0.0408481	0.986728	0.0333579	1.04524	0.0474848	1.02369	0.0564737	1.06953	0.023125
LPG1884-C2	1.12584	0.12345	1.25031	0.0249697	LPG1884-C2	1.3721	0.0586133	1.33004	0.0575875	1.22139	0.0279089	1.22492	0.00842836	1.33458	0.0302586
LPG1888-C1	1.01066	0.233111	1.09276	0.0178776	LPG1888-C1	1.18116	0.045845	1.11735	0.0341335	1.06995	0.0542891	1.05671	0.0382364	1.17347	0.0329382
LPG1888-C2	1.11408	0.0690671	1.17492	0.0558329	LPG1888-C2	1.40776	0.0171331	1.35517	0.0555284	1.22316	0.0365922	1.24353	0.0500784	1.33614	0.0643458
LPG1890-C1	0.949969	0.255996	1.09624	0.0104515	LPG1890-C1	1.13548	0.0455358	1.00664	0.0611734	1.00571	0.0487008	1.07356	0.045668	1.07577	0.0284507
LPG1890-C2	1.14731	0.0392121	1.05996	0.0626471	LPG1890-C2	1.3557	0.0301511	1.32373	0.0241287	1.17833	0.0370816	1.15375	0.00935313	1.35952	0.0765594
LPG1907-C1	0.616386	0.0456139	1.02773	0.0217668	LPG1907-C1	1.11934	0.0673657	0.943025	0.0206192	0.933694	0.0312217	1.05987	0.0212883	1.02939	0.0715299
LPG1907-C2	0.995486	0.190067	0.722604	0.105467	LPG1907-C2	1.34841	0.027779	1.3162	0.183117	1.13738	0.0268035	1.15644	0.0347202	1.18374	0.0918528
LPG1909-C1	1.16021	0.0542836	1.09663	0.00548798	LPG1909-C1	1.08198	0.0424562	1.11055	0.00733232	1.08019	0.0219204	1.20842	0.07295	1.09097	0.0730431
LPG1909-C2	1.03264	0.0478769	1.01292	0.00855333	LPG1909-C2	1.13899	0.0336527	1.12646	0.0492352	0.954521	0.0646141	1.12589	0.00519306	1.00639	0.0883834
LPG1924-C1	1.237	0.0130048	1.19844	0.0389446	LPG1924-C1	1.21396	0.0140496	1.21059	0.00252322	1.16456	0.0384347	1.31026	0.0908151	1.30106	0.0493765
LPG1924-C2	1.12739	0.0514297	1.13921	0.0236665	LPG1924-C2	1.30728	0.0148992	1.29168	0.0123898	1.16703	0.0220111	1.38366	0.0349962	1.30573	0.05271
LPG1925-C1	1.12791	0.0194391	1.10786	0.0184347	LPG1925-C1	1.00037	0.0495302	1.10861	0.0334321	1.02336	0.0792019	0.891065	0.0245861	1.02198	0.147807
LPG1925-C2	0.921173	0.104711	1.1125	0.0191874	LPG1925-C2	1.09213	0.0639586	1.09805	0.0509024	0.983468	0.0345583	1.069	0.0977337	1.02068	0.012698
LPG1930-C1	1.37768	0.0450386	1.32298	0.0328236	LPG1930-C1	1.26511	0.0143147	1.37229	0.0154172	1.34753	0.0168458	1.292	0.0583525	1.50569	0.0802324
LPG1930-C2	1.38718	0.0546743	1.29076	0.00921735	LPG1930-C2	1.46555	0.045865	1.40798	0.0681063	1.36024	0.0290179	1.39279	0.128492	1.57416	0.0274653
LPG1931-C1	2.313	0.0480807	2.0064	0.0407096	LPG1931-C1	2.46892	0.0862321	2.33377	0.0480076	2.12649	0.103563	2.41718	0.0509379	2.35266	0.0723031
LPG1931-C2	2.35635	0.0610168	2.00523	0.10185	LPG1931-C2	2.64072	0.0680965	2.33122	0.096224	2.23239	0.0709856	2.48988	0.0512228	2.36279	0.102588
LPG1933-C1	1.21347	0.0297145	1.15112	0.0139474	LPG1933-C1	1.14407	0.0633214	1.14212	0.0586706	1.12573	0.098419	1.07672	0.0737136	1.35381	0.0236618
LPG1933-C2	1.0153	0.171325	1.19466	0.0330692	LPG1933-C2	1.31782	0.0600235	1.24154	0.0304737	1.19739	0.00978272	1.08831	0.0819922	1.32639	0.0623813
LPG1947-C1	1.20635	0.100198	1.1636	0.0171067	LPG1947-C1	1.31275	0.0191076	1.24312	0.0275765	1.2581	0.0702894	1.25021	0.0310526	1.40824	0.0348244
LPG1947-C2	1.03698	0.0705676	1.0106	0.140498	LPG1947-C2	1.45839	0.0803551	1.29982	0.112976	1.2694	0.036929	1.30113	0.164828	1.36888	0.150078
LPG1948-C1	1.27117	0.00500555	1.16882	0.0205669	LPG1948-C1	1.23491	0.028898	1.26643	0.034175	1.18856	0.0810187	1.16311	0.064127	1.33887	0.139979
LPG1948-C2	1.20418	0.0519737	1.02744	0.0386012	LPG1948-C2	1.47791	0.0682754	1.33004	0.0176626	1.26622	0.0569303	1.292	0.0368702	1.40785	0.027539
LPG1949-C1	1.22152	0.0174683	1.17928	0.0217565	LPG1949-C1	1.23739	0.0798679	1.27614	0.0281352	1.2521	0.0587458	1.19964	0.0316609	1.44878	0.0530147
LPG1949-C2	1.08683	0.121985	1.05937	0.0216711	LPG1949-C2	1.3937	0.00954315	1.2674	0.0364487	1.20233	0.113691	1.25372	0.0487219	1.33925	0.0429622
LPG1950-C1	1.29522	0.0653221	1.20482	0.0362112	LPG1950-C1	1.34789	0.0138822	1.30479	0.03899	1.3127	0.0496486	1.28954	0.0324813	1.44995	0.0873738
LPG1950-C2	1.02707	0.173478	0.907828	0.0316807	LPG1950-C2	1.22841	0.0203443	0.994983	0.0954759	1.1222	0.0743009	1.02721	0.0535564	1.14047	0.113592
LPG1953-C1	1.15	0.0640744	0.965021	0.0678792	LPG1953-C1	1.04762	0.0857877	1.03177	0.0607716	1.17574	0.0494272	0.869877	0.121855	1.22544	0.102971
LPG1953-C2	0.965761	0.103483	0.757152	0.069217	LPG1953-C2	1.13235	0.0846583	0.989156	0.0119243	1.12926	0.0768511	0.958375	0.143902	1.29755	0.068249
LPG1957-C1	1.2336	0.0283698	1.17366	0.0347866	LPG1957-C1	1.27682	0.0213962	1.26643	0.0247796	1.20233	0.0580187	1.15714	0.0395221	1.35524	0.0917027
LPG1957-C2	1.16888	0.0299032	1.12876	0.0133925	LPG1957-C2	1.42442	0.0524253	1.28525	0.0383289	1.31035	0.030503	1.23616	0.0557425	1.41058	0.060736
LPG1958-C1	1.17631	0.0341651	1.10757	0.027257	LPG1958-C1	1.11947	0.0750169	1.16579	0.0273155	1.13067	0.0203766	1.01281	0.0250499	1.25766	0.024864
LPG1958-C2	1.08538	0.0238026	1.14328	0.027652	LPG1958-C2	1.39787	0.0317792	1.29314	0.00688449	1.30223	0.0229534	1.24705	0.034928	1.43124	0.0270491
LPG1960-C1	1.10561	0.0840879	1.11057	0.0235809	LPG1960-C1	1.13079	0.0296754	1.10133	0.027228	1.11831	0.0873397	0.913423	0.0912559	1.20595	0.082051
LPG1960-C2	1.03574	0.074789	1.0887	0.0117091	LPG1960-C2	1.25925	0.134848	1.15669	0.0572178	1.16209	0.0354037	1.09522	0.0301389	1.28586	0.0575156
LPG1961-C1	1.20945	0.0672212	1.19147	0.0222165	LPG1961-C1	1.23231	0.0086961	1.18728	0.0349628	1.1455	0.0464661	1.15328	0.104455	1.26364	0.120299
LPG1961-C2	1.23649	0.0273979	1.11715	0.0246526	LPG1961-C2	1.35153	0.0156447	1.22479	0.0349704	1.23057	0.0545471	1.16241	0.041489	1.25351	0.0744127
LPG1962-C1	1.04007	0.11307	1.08754	0.0330165	LPG1962-C1	1.00155	0.142026	0.912311	0.150218	0.873331	0.0339373	0.828789	0.0432206	1.01107	0.1734
LPG1962-C2	1.21254	0.0430712	1.15818	0.0147044	LPG1962-C2	1.33852	0.0524563	1.18291	0.157373	1.22104	0.0815665	1.17014	0.0371124	1.21843	0.0534276
LPG1963-C1	0.868225	0.087748	1.12905	0.044447	LPG1963-C1	1.11908	0.0691643	1.0915	0.0786427	1.02089	0.0330242	0.920798	0.0928998	1.09877	0.0951883
LPG1963-C2	1.06887	0.0638545	1.12324	0.0494089	LPG1963-C2	1.22567	0.104067	1.18631	0.0185609	1.03465	0.0857917	0.993844	0.126459	1.20011	0.047313
LPG1965-C1	1.04327	0.0819444	1.18189	0.0147006	LPG1965-C1	1.30676	0.0145122	1.24227	0.0685914	1.15644	0.0295288	1.12132	0.0625839	1.21141	0.0235933
LPG1965-C2	1.12337	0.0312842	1.22573	0.012774	LPG1965-C2	1.43418	0.0398888	1.31875	0.0762681	1.26163	0.0277297	1.23651	0.0577292	1.40785	0.0827932
LPG1966-C1	0.869051	0.0169067	1.21789	0.0148527	LPG1966-C1	1.3255	0.00860208	1.26777	0.0544088	1.20762	0.0579714	1.12132	0.0639459	1.18997	0.0464663
LPG1966-C2	1.19892	0.0289408	1.20657	0.016775	LPG1966-C2	1.4213	0.0571879	1.32385	0.0204426	1.26269	0.0511372	1.2694	0.0193798	1.42916	0.0221222
LPG1969-C1	1.03976	0.0409597	1.1787	0.00341871	LPG1969-C1	1.23309	0.0538258	1.18036	0.0279554	1.12538	0.0195994	1.09569	0.0606152	1.13579	0.0564223
LPG1969-C2	1.16506	0.0943362	1.19234	0.0469743	LPG1969-C2	1.39396	0.0193612	1.33696	0.0247618	1.20339	0.0453221	1.18793	0.0213192	1.3668	0.0639479
LPG1972-C1	1.26425	0.0496078	2.79229	0.0370943	LPG1972-C1	1.35153	0.0520439	1.22734	0.0417752	1.22704	0.0262143	3.08197	0.0423131	1.24337	0.0659686
LPG1972-C2	1.11748	0.136403	2.89448	0.0799877	LPG1972-C2	1.47011	0.040656	1.4841	0.0379394	1.29693	0.00742707	3.17082	0.0611917	1.3959	0.00784723
LPG1976-C1	0.982172	0.106999	1.03392	0.055842	LPG1976-C1	1.11283	0.0408182	0.984057	0.126634	0.930517	0.0573331	0.99279	0.0431044	0.97248	0.0705145
LPG1976-C2	0.849647	0.251364	0.710411	0.0713996	LPG1976-C2	1.27761	0.053576	1.27663	0.0278826	1.1575	0.0590392	1.10318	0.0272507	1.16828	0.0032455
LPG1990-C1	1.12708	0.0281345	1.12615	0.0278444	LPG1990-C1	1.08511	0.0469318	1.11444	0.0114089	1.08478	0.0304239	1.18243	0.0366016	1.10851	0.110119
LPG1990-C2	0.927366	0.113629	0.99144	0.00801056	LPG1990-C2	1.05894	0.0494399	1.07256	0.0243295	0.988057	0.0143246	1.13221	0.0158305	1.04965	0.0641108
LPG2048-C1	1.16713	0.00786586	1.19147	0.00906986	LPG2048-C1	1.18311	0.0221433	1.19128	0.0544608	1.16809	0.034305	1.2591	0.00913972	1.14697	0.00800061
LPG2048-C2	1.03512	0.0381664	1.02773	0.0259842	LPG2048-C2	1.15148	0.0504553	1.19092	0.0337584	1.06607	0.030042	1.2186	0.0212264	1.08707	0.0436242
LPG2050-C1	1.06051	0.00772649	1.15634	0.00876103	LPG2050-C1	1.06129	0.0194868	1.14467	0.0415864	1.08831	0.0881454	1.03915	0.0828302	1.1979	0.0402152
LPG2050-C2	0.954924	0.0220402	1.06808	0.0237305	LPG2050-C2	1.13509	0.031351	1.11517	0.051029	1.00924	0.0375956	1.069	0.0268005	1.13034	0.0761988
LPG2073-C1	1.12553	0.143937	1.22137	0.0133547	LPG2073-C1	1.29166	0.0289121	1.26012	0.0570816	1.20198	0.0357842	1.23686	0.044221	1.33887	0.0702613
LPG2073-C2	1.10417	0.0223741	1.13747	0.0154207	LPG2073-C2	1.22763	0.0433962	1.22406	0.0259884	1.11125	0.0260618	1.18629	0.0733916	1.18802	0.122584
LPG2128-C1	1.26208	0.0526057	1.1697	0.0342445	LPG2128-C1	1.2327	0.0248061	1.26303	0.0151393	1.19703	0.0269488	1.09288	0.090129	1.23675	0.106318
LPG2128-C2	1.09395	0.08621	1.09247	0.0227242	LPG2128-C2	1.33071	0.0635585	1.19845	0.0264772	1.11408	0.0482708	1.14813	0.0191751	1.27221	0.0605038
LPG2131-C1	1.16672	0.0435318	1.20163	0.0234063	LPG2131-C1	1.3514	0.0446226	1.28585	0.0241287	1.25634	0.108339	1.22633	0.0755859	1.38018	0.0851797
LPG2131-C2	1.17879	0.0285383	1.17463	0.0401551	LPG2131-C2	1.44004	0.0303125	1.3071	0.0668046	1.26281	0.0309786	1.24529	0.119418	1.36576	0.0626357
LPG2137-C1	2.91215	0.119683	2.47933	0.0390714	LPG2137-C1	3.40057	0.0853696	2.95035	0.0274962	2.82826	0.077193	2.94852	0.0990838	2.919	0.0756478
LPG2137-C2	2.98305	0.0679023	2.37946	0.167232	LPG2137-C2	3.383	0.08586	2.8695	0.0364172	2.7559	0.109358	2.95625	0.137436	2.96382	0.17385
LPG2137-C1	0.405901	0.270215	0.638723	0.116156	LPG2137-C1	0.933326	0.0273201	0.845733	0.0410605	0.85243	0.0286244	0.886255	0.0464848	0.8777	0.0723291
LPG2137-C2	0.799395	0.25094	0.476959	0.0989498	LPG2137-C2	1.15315	0.0281903	1.1698	0.0269202	0.989202	0.0921621	1.07423	0.0541167	1.04241	0.107387
LPG2143-C1	1.29511	0.0250277	1.19728	0.0211382	LPG2143-C1	1.32095	0.0498392	1.33223	0.0217544	1.32553	0.0171149	1.25723	0.0728564	1.46593	0.0759151
LPG2143-C2	1.23329	0.0483657	1.06721	0.0288065	LPG2143-C2	1.417	0.0328456	1.29144	0.070955	1.27046	0.0450574	1.25547	0.121493	1.41175	0.0745161
LPG2144-C1	1.25001	0.0556511	1.17841	0.0195328	LPG2144-C1	1.35414	0.0323373	1.31803	0.0249326	1.33012	0.0231157	1.40297	0.14911	1.51504	0.0988217
LPG2144-C2	1.13947	0.0642616	1.04747	0.0145043	LPG2144-C2	1.39006	0.0767065	1.17308	0.103936	1.18009	0.0545334	1.2323	0.0361131	1.34705	0.045428
LPG2147-C1	0.780597	0.102555	0.629121	0.0281654	LPG2147-C1	0.486911	0.0612704	0.565232	0.115671	0.759193	0.0390884	0.565168	0.0860254	0.772527	0.113278
LPG2147-C2	0.497279	0.100032	0.50051	0.0129314	LPG2147-C2	0.414285	0.0589436	0.290264	0.0551706	0.37489	0.0361376	0.310445	0.0735125	0.430308	0.0708427
LPG2149-C1	1.15247	0.0649856	1.20657	0.0326124	LPG2149-C1	1.27969	0.0446249	1.24154	0.0336929	1.19527	0.0513593	1.1431	0.0895828	1.29443	0.193768
LPG2149-C2	0.978766	0.0884987	0.959214	0.0423083	LPG2149-C2	1.23465	0.0309628	1.20573	0.0212278	1.12114	0.0674227	1.01843	0.120534	1.28469	0.0391638
LPG2154-C1	1.30007	0.0131271	1.23937	0.0230969	LPG2154-C1	1.39839	0.0320214	1.32082	0.0122173	1.31458	0.0347405	1.29375	0.0659175	1.47451	0.0622773
LPG2154-C2	1.03915	0.119608	1.04012	0.00595921	LPG2154-C2	1.23778	0.0656417	1.24992	0.00385429	1.15926	0.0822288	1.10938	0.0318344	1.31353	0.0934108
LPG2160-C1	1.22782	0.00878703	1.17957	0.0179498	LPG2160-C1	1.27032	0.0177623	1.23062	0.051469	1.21927	0.048934	1.16311	0.0371656	1.33302	0.12041
LPG2160-C2	1.11263	0.0205888	1.05647	0.0345451	LPG2160-C2	1.23036	0.0602129	1.10388	0.0304969	1.13291	0.0226949	1.04968	0.0973113	1.18413	0.137968
LPG2164-C1	1.15805	0.0430653	1.18944	0.029292	LPG2164-C1	1.26511	0.056458	1.23778	0.0206192	1.18986	0.0109678	1.0114	0.0932425	1.36212	0.0315819
LPG2164-C2	0.987436	0.157481	1.0527	0.0312827	LPG2164-C2	1.26082	0.0623231	1.25381	0.0207219	1.19492	0.021239	1.19355	0.0309465	1.31223	0.00720111
LPG2166-C1	1.18777	0.0437076	1.23966	0.0169217	LPG2166-C1	1.32915	0.1169	1.30273	0.0396355	1.27999	0.0675655	1.18875	0.0304402	1.41526	0.0344266
LPG2166-C2	1.14535	0.0774887	1.10399	0.0214234	LPG2166-C2	1.33305	0.0481315	1.26849	0.0414501	1.26846	0.0155535	1.16967	0.0127462	1.34913	0.025964
LPG2182-C1	1.71044	0.0895819	1.55524	0.0315528	LPG2182-C1	1.98786	0.0915736	2.18226	0.0664715	1.67041	0.0219204	1.71283	0.00692935	1.87441	0.0883455
LPG2182-C2	1.67266	0.0700156	1.48556	0.0796886	LPG2182-C2	2.13702	0.0306957	2.1615	0.166394	1.84974	0.0396036	1.64318	0.118005	1.96367	0.0484823
LPG2199-C1	0.987745	0.125636	1.12024	0.0132066	LPG2199-C1	1.21318	0.0778573	1.16433	0.0346248	1.12008	0.0872131	0.976987	0.0720895	1.10851	0.151544
LPG2199-C2	1.03326	0.079797	1.11395	0.0378841	LPG2199-C2	1.20146	0.0853792	1.05653	0.0604916	1.10667	0.0332424	1.0251	0.0991129	1.22752	0.0374289
LPG2200-C1	1.16052	0.0726078	1.22166	0.0101681	LPG2200-C1	1.26928	0.022759	1.1494	0.048608	1.13349	0.0281784	1.02545	0.0734409	1.26208	0.10787
LPG2200-C2	0.990222	0.0904878	1.15373	0.0423773	LPG2200-C2	1.3678	0.0511595	1.19238	0.0307769	1.17515	0.0773252	1.17716	0.0212574	1.30028	0.0267328
LPG2206-C1	1.06887	0.138019	1.10641	0.0344278	LPG2206-C1	1.1507	0.124417	1.01902	0.0642143	0.859916	0.0659578	0.88966	0.0793681	0.93753	0.0809725
LPG2206-C2	0.732604	0.231558	1.10583	0.0508967	LPG2206-C2	1.15617	0.0340132	1.03626	0.00733232	0.848267	0.101733	0.953107	0.0813812	0.947535	0.0664565
LPG2207-C1	1.17745	0.00682141	1.16128	0.0256797	LPG2207-C1	1.31119	0.0383956	1.17745	0.0394566	1.16209	0.0550625	1.15925	0.039771	1.21024	0.0554499
LPG2207-C2	0.912813	0.0626663	1.10437	0.0314404	LPG2207-C2	1.40763	0.0212389	1.2867	0.0260156	1.20409	0.0419723	1.22562	0.0377712	1.26442	0.0277441
LPG2210-C1	1.15557	0.0374854	0.997246	0.0927005	LPG2210-C1	1.16632	0.0768693	1.13265	0.0354151	1.06466	0.0471565	1.14275	0.037139	1.12371	0.0735406
LPG2210-C2	1.01892	0.0254532	0.687185	0.266939	LPG2210-C2	1.29374	0.0171331	1.25247	0.0133715	1.1935	0.04271	1.19823	0.0176012	1.19504	0.0398
LPG2215-C1	1.10231	0.036546	1.15082	0.063923	LPG2215-C1	1.17765	0.0105931	1.1352	0.0517705	1.09713	0.0130945	1.30686	0.00858302	1.18023	0.0592863
LPG2215-C2	0.991667	0.0358182	1.00334	0.0139353	LPG2215-C2	1.02458	0.0122981	1.06491	0.0182534	0.963346	0.00873282	1.1438	0.0176711	1.02159	0.0443244
LPG2216-C1	1.11263	0.0152866	1.11057	0.00746596	LPG2216-C1	1.08914	0.0164058	1.07122	0.013769	0.999235	0.0211959	1.0711	0.0733558	1.06382	0.0779751
LPG2216-C2	0.969786	0.0214881	0.977795	0.0150966	LPG2216-C2	0.984756	0.0755368	1.01829	0.00667582	0.915456	0.0280395	1.06303	0.080052	0.970921	0.0850083
LPG2222-C1	2.09687	0.201062	1.57324	0.222211	LPG2222-C1	2.57473	0.24218	2.03549	0.450069	1.77667	0.447072	1.843	0.204512	1.86934	0.55795
LPG2222-C2	0.892996	0.0917588	0.958924	0.0313383	LPG2222-C2	0.984495	0.0290664	1.04986	0.00878108	0.976408	0.0338589	1.05811	0.0668722	0.947535	0.02486
LPG2223-C1	1.18529	0.00773476	1.18334	0.0198212	LPG2223-C1	1.23153	0.0308839	1.24118	0.0504364	1.16774	0.0311498	1.10692	0.020977	1.19777	0.0710867
LPG2223-C2	1.00942	0.0574293	0.996375	0.0202475	LPG2223-C2	1.09955	0.103075	1.03796	0.0804755	0.965111	0.0155749	0.978041	0.0468342	1.05316	0.124639
LPG2224-C1	1.1856	0.0452411	1.20163	0.045536	LPG2224-C1	1.34242	0.0331199	1.33405	0.0163686	1.2934	0.0523144	1.29375	0.0767432	1.39967	0.0419193
LPG2224-C2	0.991461	0.0694584	1.05937	0.0412689	LPG2224-C2	1.33227	0.0331567	1.24992	0.0233994	1.1582	0.0450131	1.22281	0.05412	1.27741	0.023968
LPG2239-C1	1.23515	0.0207588	1.16553	0.00938649	LPG2239-C1	1.21474	0.0903758	1.25526	0.029867	1.25034	0.0621874	1.24552	0.0399628	1.35212	0.103139
LPG2239-C2	1.10231	0.0315446	1.09973	0.0289466	LPG2239-C2	1.23973	0.0130285	1.21714	0.020516	1.11973	0.0399877	1.04441	0.103063	1.23636	0.0972733
LPG2244-C1	1.28025	0.0232483	1.16941	0.0175349	LPG2244-C1	1.37483	0.0741008	1.31948	0.0533453	1.21821	0.073654	1.24178	0.0341014	1.44254	0.0902779
LPG2244-C2	1.1374	0.0520536	1.07244	0.0487966	LPG2244-C2	1.32485	0.0212006	1.19748	0.0739763	1.14973	0.038	1.2282	0.00692935	1.20206	0.0529171
LPG2248-C1	1.23762	0.0309122	1.18392	0.0118617	LPG2248-C1	1.45019	0.0420158	1.26983	0.0750255	1.37954	0.0149434	1.30253	0.0295855	1.45853	0.0626939
LPG2248-C2	1.10149	0.00895991	0.904054	0.0458324	LPG2248-C2	1.35804	0.0188505	1.27578	0.0346656	1.22175	0.0256861	1.22878	0.0290697	1.27221	0.0195145
LPG2257-C1	1.23546	0.0325262	1.1366	0.0200775	LPG2257-C1	1.31665	0.0622791	1.26959	0.0382943	1.32588	0.0190491	1.24634	0.057375	1.50257	0.0494073
LPG2257-C2	1.00942	0.0527319	0.975182	0.0397938	LPG2257-C2	1.31978	0.0623313	1.22989	0.0690232	1.20056	0.0639771	1.1603	0.105326	1.25078	0.117814
LPG2266-C1	1.27788	0.0216747	1.14386	0.0342527	LPG2266-C1	1.44785	0.036002	1.35809	0.026097	1.32518	0.0707746	1.34924	0.0380142	1.55051	0.0437008
LPG2266-C2	0.911162	0.0484515	0.938021	0.0732763	LPG2266-C2	1.27656	0.0375281	1.21824	0.0213565	1.18892	0.0560198	1.10587	0.0564037	1.26559	0.0669545
LPG2270-C1	1.24815	0.0364111	1.15392	0.0162717	LPG2270-C1	1.41232	0.0585422	1.361	0.0186701	1.35883	0.0168458	1.29481	0.10541	1.49828	0.0872624
LPG2270-C2	0.948421	0.103957	0.847732	0.111111	LPG2270-C2	1.17999	0.0776704	1.15159	0.0262895	1.13208	0.0525979	1.07637	0.0545663	1.23636	0.0121769
LPG2271-C1	1.24444	0.054227	1.25679	0.0592469	LPG2271-C1	1.2068	0.133859	1.28197	0.0152093	1.24045	0.0933319	1.19015	0.0709201	1.48269	0.0405362
LPG2271-C2	0.930153	0.133316	0.704604	0.0969759	LPG2271-C2	1.22138	0.0838379	1.13738	0.0715593	1.10384	0.0591405	1.056	0.0472814	1.17867	0.00714463
LPG2283-C1	2.00831	0.0861098	1.75904	0.0237684	LPG2283-C1	2.21004	0.053667	1.99652	0.0462897	2.06472	0.0830921	1.83703	0.0370836	2.33824	0.0557123
LPG2283-C2	1.7831	0.078297	1.33818	0.0302006	LPG2283-C2	1.96405	0.0636799	1.79549	0.0562263	1.86139	0.0337385	1.47847	0.103947	2.01083	0.0913308
LPG2298-C1	1.25259	0.0513862	1.19466	0.0288436	LPG2298-C1	1.39058	0.0187641	1.31548	0.0287692	1.26658	0.0279327	1.19612	0.0703439	1.38759	0.130293
LPG2298-C2	0.976289	0.110231	0.930473	0.0533208	LPG2298-C2	1.1999	0.0828758	1.22224	0.0142239	1.18503	0.034421	1.07883	0.104669	1.20167	0.116965
LPG2300-C1	3.01897	0.0693479	2.5432	0.0201362	LPG2300-C1	3.30881	0.0127844	3.00389	0.0511744	2.83179	0.0717631	2.86424	0.108973	2.99033	0.158122
LPG2300-C2	2.74401	0.0760172	2.26246	0.112532	LPG2300-C2	3.37909	0.0784102	2.94416	0.101244	2.78131	0.039944	2.93412	0.0376819	3.05542	0.0832945
LPG2311-C1	1.31348	0.0413325	1.25457	0.0088694	LPG2311-C1	1.38264	0.0392517	1.32349	0.093238	1.36118	0.0327514	1.19332	0.0404779	1.36849	0.0342378
LPG2311-C2	1.17012	0.0475554	0.923215	0.122594	LPG2311-C2	1.35843	0.0344644	1.27578	0.0404307	1.25316	0.018821	1.13116	0.0985004	1.31587	0.0963611
LPG2322-C1	1.31937	0.0457021	1.26492	0.021231	LPG2322-C1	1.56928	0.0345116	1.43129	0.0658889	1.45614	0.077222	1.35228	0.00823095	1.51153	0.128449
LPG2322-C2	1.20945	0.0344056	1.10263	0.166033	LPG2322-C2	1.48533	0.0333035	1.36938	0.0295934	1.36871	0.0188033	1.32501	0.0276788	1.49516	0.010104
LPG2324-C1	1.25527	0.0289143	1.25621	0.0306861	LPG2324-C1	1.4787	0.0331168	1.35869	0.0273446	1.35836	0.00847208	1.20877	0.00519306	1.40006	0.0681138
LPG2324-C2	1.02088	0.161042	1.20715	0.0159085	LPG2324-C2	1.33539	0.0262901	1.22297	0.0412984	1.26975	0.0238062	1.17576	0.0814257	1.39226	0.0277149
LPG2327-C1	1.28128	0.0117282	1.25302	0.0118427	LPG2327-C1	1.37678	0.0535076	1.27906	0.0276789	1.16173	0.0646077	1.19015	0.0214384	1.27884	0.053698
LPG2327-C2	1.04905	0.10558	1.16941	0.00250864	LPG2327-C2	1.35934	0.0312893	1.19092	0.0418429	1.14267	0.0840544	1.10341	0.0642141	1.28235	0.0680841
LPG2328-C1	1.20047	0.0328839	1.18508	0.0589817	LPG2328-C1	1.31704	0.0556804	1.25429	0.0799596	1.22175	0.0373116	1.19718	0.064936	1.32055	0.138088
LPG2328-C2	0.79515	0.0619648	1.18218	0.0190817	LPG2328-C2	1.36507	0.00624746	1.26485	0.0254103	1.2101	0.0171779	1.21087	0.00561891	1.2613	0.0302854
LPG2344-C1	2.85455	0.116702	2.60823	0.0697668	LPG2344-C1	3.45094	0.0796653	3.2275	0.045983	2.94687	0.0902438	3.01208	0.0711331	3.10414	0.119803
LPG2344-C2	0.970715	0.10681	0.998988	0.0861297	LPG2344-C2	1.29986	0.0382232	1.23972	0.0335377	1.22327	0.0314893	1.12987	0.0072085	1.22492	0.0397592
LPG2351-C1	1.08404	0.0651811	0.998698	0.0677467	LPG2351-C1	1.24377	0.0380766	1.1454	0.0138394	1.07972	0.0192228	1.11442	0.00584834	1.15255	0.0839437
LPG2351-C2	1.02057	0.0516789	0.553348	0.26679	LPG2351-C2	1.30624	0.00548509	1.23608	0.0451603	1.14903	0.0255304	1.1747	0.00746622	1.25156	0.0606559
LPG2359-C1	1.00601	0.0344335	1.14328	0.032259	LPG2359-C1	1.08602	0.0132835	1.10279	0.073487	1.07595	0.0198688	1.2042	0.0597449	1.18296	0.0203827
LPG2359-C2	0.948421	0.133298	1.0257	0.0379434	LPG2359-C2	0.939852	0.0280665	1.02776	0.0286089	0.902277	0.00878026	1.1287	0.0363876	0.965464	0.0317578
LPG2364-C1	1.09829	0.0747821	1.14763	0.0355709	LPG2364-C1	1.14719	0.0283009	1.20949	0.0208876	1.07913	0.0371152	1.13748	0.0278447	1.15606	0.0283936
LPG2364-C2	0.813109	0.125746	0.953698	0.0308613	LPG2364-C2	0.925795	0.0466189	1.03917	0.0250776	0.82391	0.0370099	1.04687	0.0401823	0.924148	0.0487303
LPG2370-C1	1.11532	0.041751	1.16389	0.0330284	LPG2370-C1	1.10502	0.0850751	1.16652	0.0136852	1.04701	0.0975585	1.11044	0.0277767	1.21193	0.0405762
LPG2370-C2	0.927676	0.0131076	0.949634	0.0231941	LPG2370-C2	1.02406	0.0329229	0.953708	0.0257457	0.85215	0.03266	0.908156	0.0632543	0.897514	0.0493601
LPG2371-C1	1.21471	0.0821212	1.2147	0.0131725	LPG2371-C1	1.27019	0.0656525	1.28525	0.0251304	1.21292	0.0298199	1.20596	0.104193	1.31626	0.0426855
LPG2371-C2	0.991461	0.0771788	1.04225	0.0305852	LPG2371-C2	1.17374	0.0445519	1.14163	0.0407986	0.986292	0.0312881	1.08656	0.0241814	1.0976	0.0494667
LPG2372-C1	1.22802	0.0180194	1.20715	0.0195357	LPG2372-C1	1.27604	0.0733578	1.13119	0.148012	1.17621	0.128253	1.15574	0.0716124	1.22128	0.0369386
LPG2372-C2	1.08662	0.0253928	1.00644	0.0154643	LPG2372-C2	1.17765	0.0377011	1.16009	0.0170719	0.98488	0.0502076	1.08304	0.0450536	1.1128	0.0652383
LPG2375-C1	1.20449	0.0444328	1.18682	0.0242667	LPG2375-C1	1.35999	0.0290068	1.27432	0.0466683	1.25387	0.0344524	1.18934	0.0194814	1.35718	0.0683335
LPG2375-C2	1.06113	0.0242785	1.0527	0.0220643	LPG2375-C2	1.23231	0.080503	1.18327	0.0244744	1.06572	0.0780268	1.10973	0.0469551	1.13774	0.06884
LPG2382-C1	1.18684	0.0540665	1.15518	0.0227044	LPG2382-C1	1.25262	0.138164	1.29799	0.0791415	1.18962	0.0423996	1.14696	0.0663501	1.37317	0.0243994
LPG2382-C2	1.04782	0.0810029	1.02076	0.0359933	LPG2382-C2	1.19444	0.0410937	1.17271	0.0217544	1.04701	0.0575818	1.08398	0.0401352	1.1558	0.0306444
LPG2385-C1	1.24846	0.0400954	1.13747	0.0278787	LPG2385-C1	1.38537	0.0163063	1.34388	0.0458289	1.24151	0.0358584	1.24283	0.0934636	1.43358	0.0565943
LPG2385-C2	0.954614	0.145821	0.796926	0.0398728	LPG2385-C2	1.13665	0.110943	1.13374	0.0679386	1.07066	0.0173846	1.06244	0.0305292	1.19153	0.0363722
LPG2391-C1	1.30254	0.0149826	1.16853	0.0337553	LPG2391-C1	1.45214	0.0617464	1.40337	0.0209257	1.3693	0.112503	1.36575	0.0696474	1.5587	0.0838084
LPG2391-C2	0.899808	0.164653	0.842506	0.0645214	LPG2391-C2	1.2422	0.0333645	1.16943	0.0671742	1.11267	0.0122284	1.16171	0.139849	1.20361	0.0644967
LPG2392-C1	1.38501	0.0730737	1.22863	0.046942	LPG2392-C1	1.58881	0.0395612	1.54164	0.080448	1.57757	0.133644	1.47356	0.0151944	1.71136	0.0335958
LPG2392-C2	0.94966	0.0428973	0.892634	0.0351146	LPG2392-C2	1.31587	0.0379268	1.31438	0.0326695	1.20963	0.00961138	1.10552	0.0411467	1.28625	0.0288326
LPG2400-C1	3.14778	0.0380069	2.56816	0.0612034	LPG2400-C1	3.60322	0.0914903	3.20165	0.062346	3.02206	0.0394754	3.33412	0.126844	3.18638	0.111924
LPG2400-C2	2.81863	0.090521	2.2372	0.10668	LPG2400-C2	3.3463	0.0532334	3.01299	0.102206	2.82226	0.0346327	3.1048	0.0547228	3.04996	0.125203
LPG2403-C1	1.2785	0.0281231	1.24286	0.0184682	LPG2403-C1	1.42989	0.0951286	1.35954	0.00961735	1.36083	0.0561427	1.35556	0.069265	1.44449	0.175458
LPG2403-C2	0.918386	0.0397946	0.586445	0.05132	LPG2403-C2	1.1222	0.0441117	1.05362	0.0441444	1.06784	0.0521793	0.993493	0.0480131	1.15528	0.0544268
LPG2406-C1	1.17755	0.0751368	1.2205	0.0273661	LPG2406-C1	1.34516	0.104496	1.31074	0.0285067	1.31247	0.0219506	1.25536	0.0319505	1.359	0.0257289
LPG2406-C2	0.871321	0.104414	0.758701	0.0190935	LPG2406-C2	0.940243	0.020424	1.03322	0.0585544	0.985586	0.0575529	0.874091	0.0490834	1.01808	0.0575948
LPG2407-C1	1.24185	0.0287102	1.18218	0.0417091	LPG2407-C1	1.2901	0.082222	1.18983	0.0485843	1.24469	0.078875	1.11535	0.0805077	1.11046	0.195047
LPG2407-C2	0.901047	0.0564912	0.91886	0.0349205	LPG2407-C2	0.982413	0.108562	1.07074	0.0292447	0.94499	0.0740769	0.807367	0.0665468	1.1241	0.0621291
LPG2409-C1	1.2946	0.0390275	1.24402	0.00346766	LPG2409-C1	1.50876	0.0542547	1.37775	0.0240369	1.35342	0.104588	1.28216	0.0574208	1.48269	0.0894812
LPG2409-C2	1.08373	0.0611674	1.05937	0.03767	LPG2409-C2	1.21045	0.0282002	1.21739	0.0363418	1.13208	0.0328401	1.0985	0.0606369	1.24311	0.0117018
LPG2410-C1	1.10541	0.0620555	1.17928	0.013822	LPG2410-C1	1.3268	0.107072	1.01574	0.0920996	0.876861	0.113114	1.00754	0.067839	0.994177	0.107355
LPG2410-C2	0.825805	0.0594365	0.802152	0.160142	LPG2410-C2	0.999593	0.0236353	0.941811	0.0396199	0.694711	0.160042	0.804557	0.0809832	0.781492	0.0663833
LPG2411-C1	1.2303	0.00682141	1.26115	0.0209674	LPG2411-C1	1.41856	0.0641237	1.36452	0.026276	1.35059	0.070784	1.26355	0.0839826	1.44293	0.0364195
LPG2411-C2	0.645699	0.0675248	1.14347	0.0164776	LPG2411-C2	1.32915	0.0815467	1.25575	0.0169054	1.15503	0.0370099	1.1973	0.0440272	1.31275	0.0651467
LPG2416-C1	1.4231	0.104318	1.3465	0.0474326	LPG2416-C1	1.72118	0.252124	1.52052	0.131753	1.36824	0.0197682	1.79559	0.222066	1.66978	0.256099
LPG2416-C2	0.78679	0.0973525	1.19815	0.0319069	LPG2416-C2	1.28854	0.0287145	1.16786	0.011775	1.23834	0.0226216	1.07707	0.0629507	1.27299	0.0731996
LPG2420-C1	1.2014	0.0204642	1.23966	0.014947	LPG2420-C1	1.48169	0.0359681	1.40215	0.0290992	1.25352	0.0472462	1.23405	0.0322272	1.45268	0.10553
LPG2420-C2	0.843764	0.127036	1.13253	0.0343886	LPG2420-C2	1.2616	0.0524467	1.23572	0.0686017	1.17868	0.0616817	1.1445	0.0897808	1.31704	0.0638195
LPG2422-C1	1.21285	0.0526482	1.19844	0.0353634	LPG2422-C1	1.42325	0.0461456	1.33623	0.0404656	1.16597	0.0803515	1.22352	0.00743311	1.30885	0.0809975
LPG2422-C2	0.708142	0.0798354	1.16273	0.0154461	LPG2422-C2	1.35336	0.0184582	1.23681	0.0261411	1.19421	0.0528374	1.1754	0.056822	1.21661	0.0561343
LPG2424-C1	1.18158	0.0288612	1.13418	0.0380986	LPG2424-C1	1.338	0.0119289	1.26121	0.00860818	1.13314	0.0258955	1.10903	0.0515683	1.19114	0.0693165
LPG2424-C2	0.967619	0.244108	1.03441	0.108997	LPG2424-C2	1.34372	0.0268865	1.2288	0.0445928	1.16915	0.0294612	1.13502	0.0475537	1.27637	0.0171736
LPG2425-C1	1.09922	0.0448224	0.961537	0.0994593	LPG2425-C1	1.25626	0.022759	1.13993	0.0472875	1.10102	0.0321446	1.06794	0.0147942	1.15216	0.0440425
LPG2425-C2	1.07971	0.0866832	0.616928	0.336731	LPG2425-C2	1.19483	0.0598556	1.1982	0.0341957	1.15362	0.0318878	1.16066	0.0196787	1.20907	0.016327
LPG2433-C1	1.10933	0.0382617	1.13341	0.0198439	LPG2433-C1	1.13196	0.0516026	1.12136	0.0532258	1.08066	0.00587868	1.19402	0.052872	1.16503	0.0513217
LPG2433-C2	0.85553	0.140138	1.03237	0.0202475	LPG2433-C2	0.922021	0.0181024	0.928335	0.044016	0.839442	0.0300751	1.10552	0.00983309	0.83528	0.0527542
LPG2434-C1	1.18963	0.0454792	1.14792	0.0170277	LPG2434-C1	1.18936	0.0166029	1.19383	0.037811	1.12008	0.0168803	1.17189	0.0565319	1.20621	0.00630097
LPG2434-C2	0.800414	0.0999698	1.00334	0.0485056	LPG2434-C2	0.956903	0.0147622	0.964027	0.0522059	0.821439	0.0284834	1.10868	0.0462121	0.893356	0.0325049
LPG2443-C1	1.19675	0.0209061	1.17463	0.0264897	LPG2443-C1	1.21162	0.0339174	1.25975	0.0528122	1.07948	0.0324558	1.18699	0.109791	1.24883	0.153684
LPG2443-C2	0.911574	0.0637423	0.977214	0.0256622	LPG2443-C2	1.02562	0.0312893	1.03577	0.0322473	0.881097	0.018229	1.0416	0.00612306	0.944416	0.0445614
LPG2444-C1	1.46768	0.0510968	1.39121	0.00950546	LPG2444-C1	1.51618	0.0291746	1.52161	0.0960925	1.51721	0.0558237	1.45178	0.0285244	1.72396	0.0938597
LPG2444-C2	1.09426	0.0518272	1.20047	0.0246595	LPG2444-C2	1.31392	0.0532926	1.4251	0.0368612	1.25881	0.0226363	1.32325	0.0513574	1.3933	0.0380728
LPG2452-C1	1.16393	0.0654473	1.20734	0.00639581	LPG2452-C1	1.35257	0.0220144	1.30564	0.0287292	1.20762	0.0788065	1.16265	0.0380142	1.3273	0.00450069
LPG2452-C2	0.950279	0.029869	0.980988	0.0428926	LPG2452-C2	1.14407	0.0679426	1.1108	0.0662743	0.941813	0.091167	1.01702	0.0235894	0.979106	0.047238
LPG2455-C1	1.26786	0.0519799	1.23037	0.037468	LPG2455-C1	1.39045	0.0461808	1.32604	0.0416374	1.21504	0.0194462	1.22036	0.0589023	1.32678	0.0235933
LPG2455-C2	1.0506	0.0257701	1.00625	0.0222064	LPG2455-C2	1.196	0.0511913	1.15717	0.0344841	1.01771	0.0358398	1.07146	0.0342434	1.08395	0.0701343
LPG2456-C1	1.26332	0.024112	1.18102	0.0717803	LPG2456-C1	1.48963	0.0141073	1.36064	0.0407726	1.27964	0.0312642	1.37523	0.0598398	1.50686	0.0667985
LPG2456-C2	0.944602	0.00189192	0.897376	0.0622656	LPG2456-C2	1.10775	0.0955794	1.0609	0.0543047	0.978879	0.0562137	1.00391	0.0191236	1.05745	0.0489294
LPG2460-C1	1.17084	0.0242178	1.09799	0.00911929	LPG2460-C1	1.38264	0.0205382	1.22516	0.0215092	1.16103	0.0796704	1.08656	0.0193458	1.39486	0.0118052
LPG2460-C2	0.71898	0.156488	0.761797	0.0116128	LPG2460-C2	0.982803	0.05176	0.973132	0.0350436	0.916044	0.0239453	0.801396	0.0374389	0.937011	0.0851476
LPG2465-C1	1.19892	0.0559957	1.13031	0.0134595	LPG2465-C1	1.46867	0.0242131	1.29617	0.0688693	1.21621	0.0176549	1.13256	0.216019	1.39811	0.0626535
LPG2465-C2	0.858007	0.0809169	0.682443	0.0305116	LPG2465-C2	1.04697	0.015008	0.986971	0.0304069	0.937577	0.0251005	0.919159	0.0105432	1.02666	0.0874433
LPG2482-C1	1.25548	0.0578463	1.19031	0.0413627	LPG2482-C1	1.53883	0.0383082	1.41357	0.0289286	1.48826	0.0432224	1.32571	0.122533	1.55792	0.101212
LPG2482-C2	0.853982	0.0660703	0.632025	0.058175	LPG2482-C2	1.09018	0.0199609	1.05107	0.0186749	1.05725	0.027486	0.96891	0.0242052	1.03315	0.0243703
LPG2490-C1	1.25135	0.0273979	1.17347	0.048649	LPG2490-C1	1.46464	0.0971657	1.37229	0.0181952	1.40248	0.05457	1.29305	0.0567076	1.45268	0.0924594
LPG2490-C2	0.885255	0.177991	0.655734	0.0308632	LPG2490-C2	1.10476	0.00502069	1.07875	0.0567523	1.07807	0.0664347	1.02264	0.0449805	1.12371	0.106828
LPG2498-C1	1.31627	0.0603924	1.19263	0.0334292	LPG2498-C1	1.37717	0.0945272	1.32312	0.0164977	1.38895	0.0176549	1.27502	0.0154094	1.4328	0.0597152
LPG2498-C2	0.882159	0.100399	0.719991	0.149388	LPG2498-C2	1.05777	0.0311689	1.02703	0.0369882	1.01206	0.0218254	0.970198	0.00663848	1.01704	0.0210525
LPG2508-C1	1.25063	0.0713029	1.2237	0.0327962	LPG2508-C1	1.37913	0.136798	1.09805	0.250511	1.39048	0.0188871	1.29656	0.0507908	1.41604	0.108394
LPG2508-C2	1.03378	0.0324002	0.934828	0.111495	LPG2508-C2	1.2655	0.272596	1.13483	0.152895	1.13208	0.156563	1.06549	0.175782	1.28742	0.260146
LPG2509-C1	1.21068	0.0662095	1.23182	0.0285459	LPG2509-C1	1.49275	0.0553728	1.38322	0.0416565	1.24716	0.150565	1.28146	0.0620456	1.51504	0.0813854
LPG2509-C2	0.854911	0.0784202	0.926408	0.0516072	LPG2509-C2	1.09057	0.0849878	1.0569	0.0426467	1.02018	0.0802118	1.00333	0.0434085	1.11397	0.109036
LPG2510-C1	1.23484	0.0231381	1.17666	0.0300795	LPG2510-C1	1.39891	0.0125274	1.32713	0.0309031	1.28529	0.0684244	1.18208	0.041362	1.44722	0.0558866
LPG2510-C2	0.93841	0.0475245	1.00015	0.0961192	LPG2510-C2	1.09903	0.0377872	0.983329	0.0459984	0.976643	0.043666	0.978158	0.0473735	1.01029	0.0327408
LPG2511-C1	1.2723	0.0236598	1.23018	0.00241739	LPG2511-C1	1.39435	0.0731066	1.30819	0.0311992	1.17409	0.115822	1.26987	0.169738	1.5014	0.0964452
LPG2511-C2	1.00447	0.0345243	1.03237	0.0209352	LPG2511-C2	1.16554	0.0674486	1.07948	0.0601471	1.09055	0.00293934	1.03528	0.00371656	1.20517	0.0512368
LPG2519-C1	1.26487	0.0852077	1.27828	0.0145469	LPG2519-C1	1.53948	0.0230254	1.39487	0.0176626	1.35236	0.0366285	1.33098	0.0487219	1.54544	0.0711323
LPG2519-C2	0.861103	0.29759	1.17173	0.0045473	LPG2519-C2	1.28307	0.0363504	1.19019	0.0154172	1.22245	0.031243	1.19437	0.0547107	1.26364	0.0307763
LPG2523-C1	1.25713	0.0248638	1.24799	0.00595921	LPG2523-C1	1.5685	0.083657	1.41017	0.0311425	1.37318	0.0539098	1.36223	0.019102	1.5053	0.0386221
LPG2523-C2	0.995486	0.121321	1.20395	0.0340998	LPG2523-C2	1.36923	0.0331444	1.25648	0.0266104	1.28023	0.0113255	1.22949	0.0206889	1.30963	0.0334629
LPG2525-C1	1.52156	0.0125699	1.51353	0.0130525	LPG2525-C1	1.7243	0.20088	1.73576	0.0815495	1.66053	0.0747523	1.66987	0.059314	1.79412	0.0194052
LPG2525-C2	1.28004	0.216848	1.38918	0.0237873	LPG2525-C2	1.78482	0.0541403	1.71026	0.0958456	1.60122	0.0404093	1.68251	0.136793	1.55831	0.059959
LPG2526-C1	1.23638	0.0524341	1.20076	0.0665618	LPG2526-C1	1.45058	0.0468798	1.3457	0.0669104	1.25175	0.0468099	1.25126	0.0214997	1.3946	0.0279043
LPG2526-C2	1.1791	0.0324633	1.18489	0.0316186	LPG2526-C2	1.30064	0.0653546	1.20695	0.0503733	1.21904	0.0186436	1.1877	0.021534	1.26858	0.0268839
LPG2527-C1	1.15712	0.0247375	1.0765	0.0400374	LPG2527-C1	1.29791	0.0398811	1.14649	0.0256079	1.06572	0.0430201	1.08866	0.0368456	1.12995	0.0598491
LPG2527-C2	1.12089	0.0363496	1.04863	0.0689307	LPG2527-C2	1.14485	0.0239599	1.03286	0.0520787	1.04171	0.0300281	1.03844	0.0622678	1.02315	0.0899362
LPG2529-C1	1.1791	0.0194654	0.810281	0.10297	LPG2529-C1	1.24064	0.0171331	1.20622	0.019599	1.05336	0.0454923	1.06303	0.0442191	1.19192	0.0851143
LPG2529-C2	1.01066	0.153421	0.631154	0.373165	LPG2529-C2	1.21591	0.0488359	1.08603	0.0686236	1.07172	0.0184645	1.06724	0.0578544	1.10383	0.0407555
LPG2539-C1	1.17693	0.0107202	1.2054	0.0209245	LPG2539-C1	1.24949	0.0234106	1.27869	0.0232287	1.17409	0.057927	1.34713	0.0103226	1.28781	0.0335475
LPG2539-C2	1.10696	0.0689847	1.15518	0.0314386	LPG2539-C2	0.993346	0.0465687	0.980051	0.0474649	0.905807	0.0421638	1.14099	0.0223104	0.946755	0.0423424
LPG2541-C1	1.15959	0.0390144	1.18334	0.0195931	LPG2541-C1	1.27448	0.013616	1.22224	0.0292326	1.13597	0.0448523	1.31014	0.0154094	1.21687	0.105393
LPG2541-C2	1.04998	0.033985	1.05705	0.0608859	LPG2541-C2	0.974994	0.073969	0.942175	0.0454239	0.830735	0.0131198	1.0793	0.0247461	0.839958	0.0389121
LPG2546-C1	1.21223	0.0417862	1.24605	0.0180279	LPG2546-C1	1.3721	0.046934	1.34716	0.0331852	1.19739	0.0683333	1.3565	0.00292417	1.28832	0.0222864
LPG2546-C2	1.00323	0.0439293	1.03992	0.0205669	LPG2546-C2	0.967315	0.0263365	1.03322	0.0237706	0.871566	0.0395427	1.10166	0.0401823	0.893746	0.105415
LPG2552-C1	1.13049	0.0318411	1.20889	0.0517865	LPG2552-C1	1.39553	0.0480808	1.33259	0.0354126	1.20833	0.0803433	1.32009	0.0316687	1.39694	0.0421626
LPG2552-C2	0.926127	0.0274794	0.980988	0.033555	LPG2552-C2	1.05738	0.0388587	1.06054	0.034443	0.875449	0.00373584	1.04652	0.0711389	1.00093	0.0328766
LPG2555-C1	1.15557	0.0735037	1.21586	0.00603417	LPG2555-C1	1.34633	0.00937119	1.32895	0.0497924	1.17127	0.0189266	1.21158	0.0650991	1.27169	0.02417
LPG2555-C2	1.04782	0.00753382	1.00857	0.0482035	LPG2555-C2	1.0402	0.0455358	0.981872	0.0791057	0.904395	0.0263029	0.983309	0.057725	0.924928	0.0626793
LPG2556-C1	1.23669	0.0633521	1.21208	0.0377653	LPG2556-C1	1.43887	0.0528636	1.32349	0.066114	1.31529	0.0338196	1.28322	0.108752	1.45775	0.0485908
LPG2556-C2	0.952859	0.0328236	0.985149	0.0157666	LPG2556-C2	1.10033	0.0483338	1.11153	0.0690501	0.982762	0.0195314	1.04371	0.0393323	1.01964	0.0981193
LPG2577-C1	1.15867	0.0608993	1.06112	0.0907599	LPG2577-C1	1.41193	0.0647374	1.28197	0.00291357	1.22492	0.0771025	1.27479	0.0575023	1.37044	0.108428
LPG2577-C2	0.938513	0.0234427	0.863119	0.0532533	LPG2577-C2	1.0402	0.044634	0.99207	0.0168005	0.932282	0.0331021	0.951702	0.0147106	0.934932	0.0687473
LPG2584-C1	1.20945	0.0548377	1.15663	0.00929021	LPG2584-C1	1.44238	0.0317665	1.31742	0.0225841	1.28034	0.0193734	1.24178	0.0464481	1.35874	0.0490472
LPG2584-C2	0.851505	0.046798	0.803023	0.0614526	LPG2584-C2	0.992175	0.0353036	0.935255	0.0371789	0.893452	0.0309867	0.888841	0.0143885	0.963515	0.0363861
LPG2587-C1	1.26167	0.0216776	1.17637	0.0330505	LPG2587-C1	1.50681	0.0191872	1.33623	0.0400969	1.38554	0.035298	1.38822	0.11468	1.5622	0.0225933
LPG2587-C2	0.927676	0.0236301	0.817539	0.0190109	LPG2587-C2	1.04411	0.0421511	1.01501	0.0519887	0.983468	0.0318773	0.939411	0.0568799	1.02939	0.036859
LPG2588-C1	1.20841	0.0644087	1.13979	0.048278	LPG2588-C1	1.35101	0.0673597	1.17125	0.122566	1.29658	0.0509288	1.2337	0.110533	1.36849	0.0346378
LPG2588-C2	0.891448	0.0896925	0.683992	0.0471236	LPG2588-C2	0.902758	0.0176013	0.867879	0.0457188	0.857092	0.0274042	0.786647	0.0386746	0.797083	0.0662734
LPG2591-C1	1.26673	0.0317768	1.15837	0.024442	LPG2591-C1	1.46386	0.0438877	1.34898	0.0322034	1.43108	0.088605	1.17669	0.0212728	1.57987	0.00800061
LPG2591-C2	1.01654	0.0529677	0.763539	0.0579902	LPG2591-C2	0.96289	0.0266739	0.933798	0.0518473	0.976055	0.0633193	0.935899	0.0482591	1.01847	0.0348477
LPG2603-C1	1.30977	0.0388058	1.21199	0.0116321	LPG2603-C1	1.46893	0.0714884	1.37448	0.0569141	1.33294	0.0195654	1.32044	0.013835	1.50608	0.104455
LPG2603-C2	1.09178	0.0337908	0.931053	0.0203886	LPG2603-C2	1.09331	0.0595287	1.04306	0.0140487	1.06701	0.0282873	1.04757	0.0323062	1.08902	0.0466946
LPG2628-C1	1.26023	0.0946581	1.22253	0.0298394	LPG2628-C1	1.48898	0.0101621	1.33441	0.0329847	1.41437	0.0202826	1.35521	0.0744229	1.52271	0.00736795
LPG2628-C2	0.998892	0.0261468	0.890699	0.0609421	LPG2628-C2	1.1265	0.0315578	1.07074	0.0267298	1.05936	0.0264258	1.0258	0.0267114	1.09643	0.0611482
LPG2637-C1	1.2208	0.00378384	1.15489	0.0461842	LPG2637-C1	1.35218	0.0714756	1.27796	0.0533055	1.2281	0.0432973	1.18044	0.00584834	1.32366	0.0117708
LPG2637-C2	1.02057	0.069543	0.839893	0.0290609	LPG2637-C2	0.993867	0.0347961	0.942175	0.0178963	0.943578	0.050391	0.911667	0.0281413	0.971311	0.0329259
LPG2638-C1	1.19427	0.0392756	1.15257	0.00850722	LPG2638-C1	1.28854	0.0520361	1.21496	0.129586	1.15644	0.154893	1.10622	0.0486679	1.31743	0.0449168
LPG2638-C2	1.00539	0.0628649	0.90986	0.0654758	LPG2638-C2	0.982803	0.0418583	0.925058	0.0517107	0.931929	0.0722293	0.889192	0.0865552	0.961956	0.050808
LPG2678-C1	1.13792	0.0281776	1.13834	0.0244765	LPG2678-C1	1.30689	0.0141648	1.19638	0.0396176	1.11549	0.0594165	1.00262	0.0767035	1.22622	0.102612
LPG2678-C2	0.957814	0.0127115	0.969279	0.0207844	LPG2678-C2	0.964452	0.0544118	0.89228	0.0906216	0.965464	0.0601212	0.816146	0.0267267	1.00756	0.0761283
LPG2692-C1	1.22586	0.0311757	1.21528	0.0346118	LPG2692-C1	1.35062	0.0438877	1.27942	0.0468498	1.23445	0.0837375	1.23265	0.0541686	1.35485	0.0731609
LPG2692-C2	1.10149	0.0376962	1.06837	0.0281595	LPG2692-C2	1.06884	0.052557	0.938897	0.0780932	1.04171	0.0255824	0.989864	0.0267021	1.06641	0.0811025
LPG2694-C1	1.26085	0.0226015	1.24953	0.00307245	LPG2694-C1	1.45566	0.0766535	1.35372	0.0381068	1.34918	0.0989787	1.25629	0.0183333	1.42812	0.0164998
LPG2694-C2	1.14907	0.0244673	1.08608	0.0600008	LPG2694-C2	1.22645	0.0340371	1.09732	0.0245897	1.11831	0.0170224	1.06794	0.0218034	1.17451	0.0590878
LPG2718-C1	1.33392	0.0500963	1.32066	0.0394307	LPG2718-C1	1.52048	0.112934	1.37994	0.0142425	1.37177	0.046296	1.22984	0.0634723	1.61404	0.106828
LPG2718-C2	1.29026	0.026242	1.17986	0.0184347	LPG2718-C2	1.28112	0.038074	1.18534	0.0418514	1.26905	0.0684147	1.06408	0.0202755	1.28819	0.114281
LPG2744-C1	1.14752	0.111467	1.16882	0.0697443	LPG2744-C1	1.37483	0.0299448	1.31305	0.00878108	1.20021	0.0554234	1.2049	0.0602055	1.32639	0.0557705
LPG2744-C2	1.14566	0.053022	1.0947	0.00931437	LPG2744-C2	1.15773	0.067086	1.03432	0.0405464	1.04877	0.055055	1.02124	0.0405347	1.04381	0.0531234
LPG2759-C1	1.04751	0.0614666	1.09741	0.0372152	LPG2759-C1	1.29166	0.0508666	1.25611	0.0215215	1.10984	0.0651875	1.11711	0.0225158	1.2196	0.058438
LPG2759-C2	1.12399	0.0109152	1.06528	0.0272426	LPG2759-C2	1.16164	0.0339653	1.04488	0.080016	1.1009	0.0201841	1.08679	0.0446944	1.03523	0.0475968
LPG2762-C1	0.868225	0.515649	0.867861	0.031725	LPG2762-C1	1.21318	0.0371443	1.22333	0.0444478	1.08831	0.0526611	1.10763	0.0525913	1.20517	0.0423161
LPG2762-C2	1.11594	0.0260979	0.985149	0.0644203	LPG2762-C2	1.00116	0.0571736	0.93744	0.053121	1.05019	0.0458035	1.00813	0.0445618	1.01081	0.070424
LPG2788-C1	1.15354	0.0569145	1.24863	0.0876084	LPG2788-C1	1.05857	0.00846568	1.06586	0.0295848	1.1392	0.0155662	1.18681	0.0344061	1.07852	0.0828634
LPG2788-C2	1.00713	0.0315458	1.13061	0.0950398	LPG2788-C2	1.2476	0.0263051	1.23672	0.0252105	1.24661	0.0239297	1.27594	0.0244454	1.2357	0.0267188
LPG2793-C1	1.05073	0.113126	1.13755	0.0576908	LPG2793-C1	0.932089	0.059298	0.985635	0.0546619	1.0784	0.0957521	1.13957	0.0498295	1.02189	0.0844472
LPG2793-C2	1.09398	0.0409422	1.1136	0.0825522	LPG2793-C2	1.11906	0.0140307	1.21406	0.00987215	1.13301	0.0295839	1.13488	0.0461097	1.07277	0.0453049
LPG2804-C1	1.0954	0.221127	1.25905	0.0825084	LPG2804-C1	0.998627	0.00579361	1.12791	0.0316294	1.06602	0.0595608	1.1848	0.0313463	1.02982	0.0536055
LPG2804-C2	1.16382	0.0618239	1.17851	0.0595868	LPG2804-C2	1.23316	0.0560822	1.30153	0.00638876	1.20073	0.0670802	1.11064	0.0231108	1.1844	0.0985816
LPG2806-C1	1.0752	0.0435731	1.32708	0.0409302	LPG2806-C1	1.10448	0.0390974	1.14964	0.0511162	1.15304	0.0262507	1.20993	0.0252971	1.14542	0.129136
LPG2806-C2	1.18651	0.0417346	1.34097	0.0270763	LPG2806-C2	1.37256	0.035765	1.37214	0.0197443	1.35983	0.0380388	1.22668	0.0898441	1.43529	0.0115301
LPG2813-C1	1.1741	0.274489	1.31945	0.0489132	LPG2813-C1	1.07561	0.0598159	1.12277	0.0622148	1.16323	0.138946	1.16068	0.0638379	1.20246	0.148074
LPG2813-C2	1.25812	0.0514451	1.16567	0.1466	LPG2813-C2	1.27853	0.0320741	1.33341	0.0423488	1.27719	0.0810406	1.13756	0.0699546	1.17455	0.0875289
LPG2815-C1	1.34568	0.191098	1.47635	0.0554528	LPG2815-C1	1.42082	0.0258528	1.58819	0.0299242	1.35911	0.0679063	1.36942	0.167007	1.3777	0.119136
LPG2815-C2	1.52624	0.0455822	1.56418	0.0337177	LPG2815-C2	1.68147	0.0734494	1.65748	0.0976739	1.54115	0.0218407	1.43979	0.0459406	1.64815	0.0812985
LPG2826-C1	1.15425	0.240778	1.21878	0.0507193	LPG2826-C1	1.08221	0.00436473	1.1449	0.0631186	1.09661	0.0392666	1.11142	0.0469717	1.08262	0.0844791
LPG2826-C2	1.19679	0.0136747	0.242529	0.0291701	LPG2826-C2	1.36514	0.0274897	1.40969	0.0301703	1.28338	0.0422813	1.0615	0.0764386	1.31245	0.0577828
LPG2828-C1	1.05853	0.157585	1.1681	0.0585861	LPG2828-C1	1.08936	0.0602165	1.06033	0.114434	1.00595	0.126911	0.992136	0.130635	0.971818	0.0908673
LPG2828-C2	1.3868	0.0331641	1.12158	0.148706	LPG2828-C2	1.32596	0.261237	1.37214	0.171996	1.32925	0.187167	1.04742	0.246264	1.26894	0.156752
LPG2829-C1	0.972745	0.147012	1.0282	0.213588	LPG2829-C1	1.07479	0.0670456	1.0461	0.0369467	1.10498	0.0706813	1.03603	0.0433746	0.954581	0.115678
LPG2829-C2	1.3367	0.0702922	1.18337	0.124387	LPG2829-C2	1.33998	0.0532251	1.35357	0.0247394	1.24661	0.0542824	0.98577	0.0780394	1.25636	0.0104255
LPG2830-C1	1.14539	0.135799	0.962597	0.0915261	LPG2830-C1	0.778253	0.136567	0.801865	0.0656924	0.690658	0.0899808	0.826613	0.108296	0.786319	0.132559
LPG2830-C2	1.12163	0.164777	0.971043	0.0716988	LPG2830-C2	1.08551	0.0928248	1.17731	0.0256324	0.953887	0.0382543	1.01626	0.0844788	1.16963	0.124865
LPG2831-C1	0.861432	0.124969	0.65955	0.00636303	LPG2831-C1	0.830631	0.07974	0.869445	0.0694957	0.757284	0.0788117	0.772443	0.0286622	0.648426	0.0908673
LPG2831-C2	0.958093	0.0151622	0.684544	0.0929449	LPG2831-C2	1.04097	0.0148474	1.11091	0.0773184	0.924032	0.185528	0.879218	0.0267719	0.97469	0.068073
LPG2832-C1	3.14122	0.253945	2.98719	0.156734	LPG2832-C1	3.15467	0.0644639	3.37345	0.188273	2.90571	0.0891203	2.96066	0.140087	3.18303	0.0664656
LPG2832-C2	2.90051	0.172695	2.8275	0.130819	LPG2832-C2	3.40212	0.0936458	3.63033	0.089438	3.18387	0.0527952	3.14997	0.0634557	3.41655	0.0651328
LPG2860-C1	1.35797	0.100851	1.36631	0.051244	LPG2860-C1	1.31194	0.0695673	1.26939	0.0284984	1.12755	0.0502007	1.18212	0.0552283	1.13228	0.084902
LPG2860-C2	1.29321	0.105333	1.24759	0.182338	LPG2860-C2	1.61548	0.0683836	1.57172	0.0414316	1.42901	0.0742328	1.33793	0.0460707	1.50095	0.0127509
LPG2871-C1	1.32299	0.146916	1.34166	0.0598666	LPG2871-C1	1.22491	0.0439889	1.19628	0.0740833	1.09418	0.0484831	1.11511	0.0885932	1.08837	0.0327906
LPG2871-C2	1.36695	0.184249	1.2307	0.110293	LPG2871-C2	1.49588	0.0539867	1.44842	0.0228854	1.4403	0.0829461	1.23272	0.0321735	1.5409	0.0257647
LPG2874-C1	0.866395	0.117839	1.00842	0.0546002	LPG2874-C1	0.864863	0.0648707	0.92372	0.057658	0.827551	0.0752825	0.826948	0.161201	0.76662	0.0785334
LPG2874-C2	0.823501	0.0521439	0.800139	0.0759883	LPG2874-C2	1.00413	0.0137366	1.07337	0.0643683	0.983377	0.0843103	0.924788	0.0534095	0.893432	0.13043
LPG2879-C1	0.934105	0.112624	1.12679	0.0795591	LPG2879-C1	1.03355	0.0388647	1.02515	0.0297287	0.989809	0.0439396	1.03536	0.0669287	0.897126	0.0438951
LPG2879-C2	1.07803	0.10714	1.22121	0.128479	LPG2879-C2	1.34947	0.0355615	1.31286	0.0494787	1.32561	0.0122062	1.14146	0.0107501	1.2435	0.0666208
LPG2884-C1	0.990706	0.0312388	1.10041	0.095748	LPG2884-C1	0.998902	0.0861808	0.913181	0.0107603	0.944178	0.0382635	0.956954	0.0506592	0.915593	0.0459912
LPG2884-C2	1.05605	0.237712	1.01814	0.341688	LPG2884-C2	1.37641	0.0363437	1.30417	0.0570991	1.21651	0.0380133	1.09232	0.0537225	1.27059	0.170403
LPG2885-C1	1.17599	0.0427834	1.20351	0.0610781	LPG2885-C1	1.25007	0.070744	1.11961	0.0745205	1.17864	0.057526	1.12348	0.0332534	1.09206	0.0720725
LPG2885-C2	1.20778	0.261531	1.47971	0.0265762	LPG2885-C2	1.51609	0.0621368	1.5235	0.048696	1.43484	0.0175313	1.28934	0.0385508	1.44582	0.0437901
LPG2888-C1	0.863559	0.0828042	0.715786	0.119157	LPG2888-C1	1.04509	0.0416805	0.909492	0.0482686	0.947091	0.0410447	0.965331	0.0468313	0.950477	0.0952024
LPG2888-C2	0.942967	0.1018	0.928925	0.370202	LPG2888-C2	1.29173	0.0706751	1.27334	0.0760817	1.15377	0.0692771	1.11611	0.0323221	1.21094	0.0531004
LPG2907-C1	0.620728	0.335722	0.925453	0.232927	LPG2907-C1	1.00468	0.0544322	0.932282	0.0671844	0.868328	0.0525805	0.889605	0.011497	0.948015	0.079347
LPG2907-C2	1.07957	0.0720439	0.756747	0.036075	LPG2907-C2	1.21172	0.0482759	1.19746	0.0544328	1.01141	0.0367365	1.0625	0.0401243	1.17414	0.0158238
LPG2911-C1	1.06208	0.13182	1.32928	0.0345833	LPG2911-C1	1.12263	0.023037	1.12356	0.0771998	1.18581	0.029353	1.25952	0.0461097	1.0658	0.0728781
LPG2911-C2	0.889083	0.0504735	0.903584	0.164099	LPG2911-C2	1.19151	0.0293993	1.16071	0.0561632	1.13156	0.0115591	1.21116	0.0178479	1.09206	0.0855975
LPG2912-C1	1.04979	0.0131754	1.3198	0.0508095	LPG2912-C1	1.15769	0.0665277	1.19707	0.00869445	1.22185	0.0369763	1.28298	0.0346295	1.15937	0.132819
LPG2912-C2	1.01387	0.11728	1.15387	0.111886	LPG2912-C2	1.26038	0.0675779	1.27176	0.0173889	1.196	0.0514937	1.28867	0.0288392	1.15937	0.0702804
LPG2952-C1	1.0713	0.145948	1.31042	0.0895098	LPG2952-C1	1.11686	0.0349957	1.1532	0.0237472	1.09078	0.0303389	1.16068	0.0119126	1.04186	0.00740231
LPG2952-C2	0.961047	0.117442	1.15873	0.149207	LPG2952-C2	1.22739	0.0239066	1.21169	0.0506599	1.20328	0.031243	1.20714	0.00604362	1.17866	0.0369265
LPG2975-C1	1.25599	0.0317575	1.40195	0.0184905	LPG2975-C1	1.11108	0.0579439	1.20418	0.0109045	1.18981	0.0298219	1.20524	0.047099	1.31491	0.0680944
LPG2975-C2	1.2346	0.0356008	1.33819	0.0747691	LPG2975-C2	1.40844	0.0211856	1.35581	0.0100395	1.38787	0.0456364	1.27996	0.080847	1.44897	0.0239206
LPG2999-C1	1.26946	0.0271865	1.32604	0.0245656	LPG2999-C1	0.892083	0.0490565	1.10696	0.0846422	0.767114	0.0992318	0.889941	0.117185	0.7777	0.110214
LPG2999-C2	1.19962	0.096389	1.21126	0.0962935	LPG2999-C2	0.781965	0.0272578	0.954018	0.117573	0.940416	0.115447	0.709674	0.147586	0.84993	0.100234
